# Supplementary material for: Ionizing Radiation Protein Biomarkers in Normal Tissue and Their Correlation to Radiosensitivity: A Systematic Review
Source: J Pers Med. 2021 Feb 19;11(2):140. doi: 10.3390/jpm11020140 (PMC7922485; doi:10.3390/jpm11020140)
Supplement: Supplementary file 1 [file jpm-11-00140-s001.zip]

Archive with 9 entries (9 files):
- PRISMA 2009 checklist_30122020.docx
- Supp Info 2 List of rejected articles.xlsx
- Supp Info 3_Data extraction sheet.docx
- Supp Info 4_Repair foci changes.xlsx
- Supp Info 5_Changes non repair foci.xlsx
- Supp Info 6_Tiers bias T1 T2 T3_For review.xlsx
- Supp Info 7_Risk of Bias questions_Explained.docx
- SuppInfo 1_Search algorithm_Web of Science_For Protocol.xlsx
- SWiM checklist.docx
