# Supplementary material for: Ionizing Radiation Protein Biomarkers in Normal Tissue and Their Correlation to Radiosensitivity: A Systematic Review
Source: J Pers Med. 2021 Feb 19;11(2):140. doi: 10.3390/jpm11020140 (PMC7922485; doi:10.3390/jpm11020140)
Supplement: Supplementary file 1 [file jpm-11-00140-s001.zip › Supp Info 2 List of rejected articles.xlsx]

## Sheet: Rejected studies, Phase I 
PMID	Author (Last name, first author)	Journal	Year
23371019	Fan	Oncotarget	2013
25370353	Şimşek	Molecular medicine reports	2015
23551110	Abbasa	Current radiopharmaceuticals	2013
31591209	Abbotts	Proceedings of the National Academy of Sciences of the United States of America	2019
29353699	Abdel-Magied	Journal of photochemistry and photobiology. B, Biology	2018
31749214	Abdel-Magied	Environmental Toxicology	2020
23771216	Abdullah	Journal of neuropathology and experimental neurology	2013
29743497	Abou-Zeid	Scientific reports	2018
31847192	Abramczyk H	Cancers (Basel)	2019
24322021	Abu Juba	Romanian journal of morphology and embryology = Revue roumaine de morphologie et embryologie	2013
26042591	Acharya	Plos One	2015
27262315	Achel DG	Radiat Environ Biophys	2016
29239040	Acquaviva	Histopathology	2018
25234834	Adachi	Experimental dematology	2014
9837692	Adawi	Clinical immunology and immunopathology	1998
28212575	Adil Butt M	Oncotarget	2017
22539401	Adolphi	Contrast media & molecular imaging	2012
11306467	Aebersold DM	Cancer Res	2001
26222081	Afghahi	Cancer journal (Sudbury, Mass.)	2015
27959385	Afghani N	Int J Oncol	2017
29990869	Afshar	Biomedicine & pharmacotherapy	2018
22576343	Agarwalla	Journal of immunotheraphy (Hagerstown, Md. : 1997)	2012
31625520	Aghamiri	IET nanobiotechnology	2019
27029485	Agilan	Photochemistry and photobiology	2016
28624789	Agliano	Oncotarget	2017
31377205	Aguila	Cancer letters	2019
29953370	Aherne	Critical reviews in oncogenesis	2018
22276569	Ahmad	Photochemistry and photobiology	2012
23950886	Ahmad	Plos One	2013
28325958	Ahmad	Disease markers	2017
30850365	Ahmad	Cancer genomics & proteomics	2019
28418604	Ahmad I	Exp Dermatol	2017
22798503	Ahmed	Cancer genomics & proteomics	2012
23741026	Ahmed	Cancer genomics & proteomics	2013
19580502	Aianbury	Radiation research	2009
21183550	Ainsbury	Radiation Portection Dosimetry	2011
27919334	Ainsbury E	Mutat Res	2016
22228576	Aït-Aïssa	Bioelectromagnetics	2012
24332450	Akervall J	Eur J Cancer	2014
22441703	Akli S	Cell Cycle	2012
30911258	Aktan M	Eurasian J Med	2019
22075690	Aktas	Toxicology and industrial health	2012
25897753	Al Kayal T	PLoS One	2015
21328275	Albers	The Cochrane database of systematric reviews	2011
17505006	Albert	Clinical cancer research: an official journal of the American Association of Cancer Research	2007
9355860	Albertini	Radiation research	1997
28445397	Albi	International journal of molecular medicine	2017
22000749	Alexander BM	Int J Radiat Oncol Biol Phys	2012
21227570	Alexiou	Clinical neurology and neurosurgery	2011
21947658	Ali	Molecular and cellular biochemistry	2012
25173934	Ali H	Biochem Biophys Res Commun	2014
31250711	Ali H	Tumour Biol	2019
28501192	Alieva	Talanta	2017
24051938	Alkatout	Minerva ginecologica	2013
16322682	Allen BJ	Cancer Biol Ther	2005
17284477	Alloni D	Radiat Prot Dosimetry	2006
30568314	Al-Massarani G	Int J Occup Med Environ Health	2018
29698131	Almeida-Porada G	Stem Cells Dev	2018
26987471	Alsbeih	Radiotherapy and oncology: Journal of european Society for Therapeutic Radiology and Oncology	2016
17474797	Alsbeih G	Radiat Res	2007
23800610	Alves	Biosensors & bioelectronics	2013
31364504	Amar	Toxicology and industrial health	2019
23514624	Amara	BMC systems biology	2013
31335415	Amarasekera D	Am J Dermatopathol	2019
28128276	Amatya VJ	Mod Pathol	2017
29327712	Amatya VJ	Mod Pathol	2018
29268056	Amiri	International journal of radiation biology	2018
23978330	Amsterdam A	Acta Histochem	2014
23076424	An	Oncology reports	2013
20945355	An YS	J Cell Physiol	2011
21551069	Andersen	Molecular biology of the cell	2011
25549342	Anderson et al	PloS One	2014
25029119	Anderson K	Am J Surg Pathol	2014
29439091	Andrade	The British journal of ophthalmology	2018
26828014	Andreassen	Cancer letters	2016
22395665	Andreeff	Nuklearmedizin	2012
24416156	Anfossi	Plos One	2014
16439205	Anhesorg	Cells	2006
21703851	Anninga	European journal of cancer (Oxford, England : 1990)	2011
30838549	ÄŒoloviÄ‡ M	Mol Imaging Biol	2019
29237968	Appaji L	J Cancer Res Ther	2017
27876887	Aravindan N	Sci Rep	2016
22512676	Archier	Journal of the European Academy of Dermatology and Venereology	2012
22512677	Archier	Journal of the European Academy of Dermatology and Venereology	2012
28345453	Arechaga-Ocampo	Tumour Biology	2017
28654149	Ariffin H	Cancer	2017
29072128	Arita H	Tumour Biol	2017
22172392	Arlicot N	Nucl Med Biol	2012
31136607	Armstrong AJ	PLoS One	2019
22096025	Arnault	Clinical cancer research: an official journal of the American Association for Cancer Research	2012
26897009	Arora	Annals of nuclear medicine	2016
21674954	Artiukhov	Radiatsionnaia biologiia, radioecologiia	2011
23227717	Artiukhov	Radiatsionnaia biologiia, radioecologiia	2012
25509146	Artiukhov	Tsitologiia	2014
23113315	Artyukhov	Bulletin of experimental biology and medicine	2012
22592737	As	the cochrane database of systematic reviews	2012
23768637	Asano	Best practice & research. Clinical haematology	2013
26664697	Ascenso	Oxidative medicine and cellular longevity	2016
29159761	Asleh K	Breast Cancer Res Treat	2018
27297109	Asuthkar	Biocheimical and biophysical research communications	2016
22511755	Asuthkar S	J Biol Chem	2012
11779363	Aurlien	International journal of radiation biology	2002
24411611	Azad	International journal of radiation oncology, biology, physics	2014
22387116	Azimzadeh	Journal of proteomics	2012
28976223	Azimzadeh et al	Expert review of proteomics	2017
30318447	Azizi M	Clin Genitourin Cancer	2019
12654449	Azria	International journal of radiation oncology, biology, physics	2003
14763141	Azria	Bulletin du cancer	2003
24038984	Babu	Molecular nutrition & food research	2014
22272775	Back	Photochemistry and photobiology	2012
23677613	Bacquin	Nucleic acids research	2013
30770789	Baek JH	Cell Death Dis	2019
23578570	Bahassi el M	Eur J Cancer	2013
25074586	Bai	Planta	2014
30053867	Bai N	J Exp Clin Cancer Res	2018
26982083	Baijer	Oncotarget	2016
31041685	Baker HA	Breast Cancer Res Treat	2019
24736699	Baker OJ	Adv Dent Res	2014
22533885	Bálentová	Klinicka inkologie: casopis Ceske a Slovenske onkologicke spolecnosti	2012
23531838	Bálentová	General physiology and biophysics	2013
31582014	Balla MMS	Tissue Cell	2019
15240541	Ballangrud	Clinical cancer research: an official journal of the American Association of Cancer Research	2004
31836491	Balmus	Experimental eye research	2020
30781689	Banerjee	International journal of molecular sciences	2019
17333339	Banerjee B	Breast Cancer Res Treat	2008
30814222	Banerjee S	Proc Natl Acad Sci U S A	2019
17051156	Bao	Nature	2006
22253932	Bao	Plos one	2012
30503790	Bao D	Int J Biol Macromol	2019
27422809	Barker	Molecular cancer therapeutics	2016
21456068	Barnabas	The prostate	2011
25410285	Barón	Cancer epidemiology, biomarkers & prevention: a publication of the American Association for Cancer Research, cosponsered by the American Society of Preventive Oncology	2014
2766252	Barrios	Cancer genetics and cytogenetics	1989
24899392	Barshishat-Kupper	International journal of radiation biology	2014
10696731	Bartelink	The cancer journal from scientific American	2000
25066726	Bartkova	Molecular oncology	2014
24521684	Baschnagel	International journal of radiation oncology, biology, physics	2014
26328941	Baschnagel AM	Radiother Oncol	2015
28576675	Baselga J	Lancet Oncol	2017
22905813	Bashir	Transfusion	2013
28282532	Basri	Journal of enviromental radioactivity	2017
7674445	Bassett	The Journal of otolaryngology	1995
31664956	Bassi	BMC cancer	2019
27464521	Basudhar D	Antioxid Redox Signal	2017
30082276	Bayley R	Cancer Res	2018
28922620	Bayned	SLAS technology	2018
26040981	Bayo P	Mol Oncol	2015
31569932	Bazalytska SV	Exp Oncol	2019
25084613	Bazan JG	Int J Radiat Oncol Biol Phys	2014
8306285	Beatty	Cancer	1994
30578084	Beaugelin-Seiller	Enviromental radioactivity	2020
7519652	Becciolini	International journal of biological markers	1994
11776255	Becciolini	Physica medica	2001
19895282	Becker D	Int J Radiat Biol	2009
26588661	Beckers RK	Histopathology	2016
30076705	Beesetti	Journal of cellular physiology	2018
28371757	Bellés	Enviromental research	2017
31654605	Bellisola G	J Biophotonics	2020
23062225	Bellmunt	European urology	2013
26613326	Belpomme D	Rev Environ Health	2015
26186911	Bender D	Gynecol Oncol	2015
31277556	Benediktsson S	Scand J Clin Lab Invest	2019
26240274	Ben-Josef E	Clin Cancer Res	2015
22513926	Bennett	The cochrane database of systematic reviews	2012
26000057	Ben-Nun Y	Theranostics	2015
31603915	Berendsen S	PLoS One	2019
31417185	Berggren KL	Oncogene	2019
24577133	Berghoff AS	Strahlenther Onkol	2014
21939290	Bernard M	Radiat Res	2011
30240661	Bernard V	Gastroenterology	2019
25033833	Bernemann C	Mol Cancer	2014
31717816	Berthel	International journal of molecular medicine	2019
26525104	Best MG	Cancer Cell	2015
27544883	Betlazar C	Redox Biol	2016
23347375	Bettis	Journal of refractive surgery	2012
26438152	Beumer	BMC cancer	2015
21520613	Bezlepkin	Radiatsionnaia biologiia, radioecologiia	2011
26275218	Bhandaru M	PLoS One	2015
31069685	Bhatia S	Methods Mol Biol	2019
30613483	Bhattacharya	Translational cancer research	2017
23117476	Bhattacharya N	Ann Surg Oncol	2013
23762372	Bienkowski	Plos One	2013
9008214	Bigbee	Radiation research	1997
17447009	Bijnsdorp I	J Neurooncol	2007
22576002	Biju	Shock	2012
21345609	Billiard	International journal of radiation oncology, biology, physics	2011
24098899	Bino	The british journal of dermatology	2013
23399959	Birkelbach M	J Thorac Oncol	2013
25422432	Birnbaum ME	Proc Natl Acad Sci U S A	2014
26279647	Birse C	Clin Proteomics	2015
27593107	Bittner MI	Acta Oncol	2016
21678333	Bladder	The cochrane database of systematic reviews	2011
11770538	Blakely	Physica medica	2001
24757174	Blakely	Radiation protection dosimetry	2014
29787428	Blakely	Health physics	2018
30070898	Blanco	Astrobiology.	2018
24108432	Blandamura	Journal of clinical pathology	2014
31237385	Blazanin	Molecular carcinogenesis	2019
24921639	Bledsoe	The American journal of surgical pathology	2014
27110718	Blokzijl A	PLoS One	2016
32282436	Blomberg AJ	Epidemiology	2020
27003466	Boakye	Colloids and surfaces. B, Biointerfaces	2016
23936211	Boerma	Plos one.	2013
12854882	Boisnic	International journal of tissue reactions	2003
27671865	Bolognesi	Mutagenesis	2017
21720812	Bonacentura	Cell stress & chaperones	2011
21459468	Boomsma	Radiotherapy and oncology : journal of the European Society for Therapeutic radiology and Oncology	2011
25482938	Booth	Cancer biology & therapy	2014
8946019	Boothman	Mutation research.	1996
22387145	Borchiellini	Cancer treatment reviews	2012
26092985	Bordun KA	Am J Physiol Heart Circ Physiol	2015
27318679	Borgmann	Recent results in cancer research	2016
26489383	BorrÃ s M	Int J Radiat Biol	2015
27245205	Borràs-Fresneda M	Sci Rep	2016
27329046	Boschi S	Eur J Nucl Med Mol Imaging	2016
25976920	Bose P	BMC Cancer	2015
19647172	Boskovitz	Nuclear medicine and biology	2009
31246567	Botbayev	Arhiv za higijenu rada i toksikologiju	2019
22494583	Bouchaert	International journal of radiation oncology, biology, physics	2012
31959545	Bourillon	International journal of radiation oncology, biology, physics	2020
29518574	Bowden DL	J Proteomics	2018
25814442	Bowen	Supportive care in cancer	2015
11313882	Bowers	Oncogene	2001
23972723	Bracalente	International journal of radiation oncology, biology, physics	2013
23478633	Bracchitta	Photochemical & photobiological sciences: Official journal of the European Photochemistry Association and the European Society for Photobiology	2013
22952197	Braganza	Neuro-oncology	2012
32084238	Brand	PloS One	2020
23586029	Brasil-Costa	BioMed research international	2013
25964533	Bravatà	Anticancer research	2015
28726241	Breen KJ	Prostate	2017
25485227	Brengues	EPJ techniques and instrumentation	2014
31425731	Bright SJ	Int J Radiat Oncol Biol Phys	2019
29180473	Brighton HE	Cancer Res	2018
22498493	Bristol	Autophagy	2012
12664070	Bromfield GP	Prostate Cancer Prostatic Dis	2003
23255361	Bromley	Journal of immunology (Baltimore, Md.: 1950)	2013
25909225	Brown-Clay JD	Oncotarget	2015
22245192	Brualla	Radiation oncology, biology, physics	2012
26341280	Bruchmann	Z Med Phys	2016
19496055	Brusa	The Prostate	2009
22762363	Bruskov VI	Free Radic Res	2012
16358361	Buck	Eur J Immun	2006
25965788	Buck A	J Pathol	2015
23390373	Buckwalter MR	Cancer Immun	2013
23558570	Buehler D	Mod Pathol	2013
22265329	Buisson	Digestive and liver disease: official journal of the italian Society for Gastroenterology and the Italian Association for the Study of the Liver	2012
24270294	Buitenhuis	Journal of occupational and environmental medicine	2013
29805621	Bulgakova	Oncol Lett	2018
25101980	Bunimovich	Plos One.	2014
25265567	Buratovic	Neurotoxicology.	2014
26371782	Burgert-Lon CE	Am J Surg Pathol	2015
23395907	Burkovics	The EMBO journal	2013
28083716	Burlet E	Mol Cell Biochem	2017
23691100	Burns	Plos One.	2013
28418107	Buscone S	Lasers Surg Med	2017
23894423	Butin-Israeli	Plos One.	2013
31481495	Butt J	Cancer Epidemiol Biomarkers Prev	2019
28350824	Byrum et al	Plos One	2017
19487283	Byun HO	Cancer Res	2009
22255759	Caban	Annual International Conference of the IEEE Engineering in Medicine and Biology Society. IEEE Engineering in Medicine and Biology Society. Annual International Conference	2011
18269597	Caccialanza	J Eur Acad Dermatol Venerol	2008
26461303	Cadet	Free radical biology & medicine	2014
24820329	Cadet	Archives of biochemistry and biophysics	2014
21738951	Cai	Molecular medicine	2011
29439245	Cai S	Cell Physiol Biochem	2018
22402174	Cakmak	Archivs of biochemistry and biophysics	2012
28601088	Calapre	BMC Dermatology	2017
26206719	Calderon C	Lupus	2015
31554327	Cammarata F	Int J Mol Sci	2019
21217086	can der Pols	Cancer epidemiology, biomarkers & prevention: a publication of the American Association for Cancer Research, cosponsered by the American Society of Preventive Oncology	2011
28667356	Candéias	Cellular and molecular life sciences : CMLS	2017
29431562	Candéias	International journal of radiation biology	2018
14984749	Cao	Cell biology international	2004
23420450	Cao L	Cell Tissue Res	2013
29637868	Caponigro F	Anticancer Agents Med Chem	2018
25144465	Caracappa P	Phys Med Biol	2014
30343431	Carbonero	Radiation and environmetnal biophysics	2018
23414068	Carneiro	Journal of nanobiotechnology	2013
31035030	Carrara	Journal of photochemistry and photobiology. B, Biology	2019
30978983	Cary L	Int J Mol Sci	2019
27920018	Cassidy	Cancer prevention research (Philadelphia, Pa.)	2017
21628776	Cassola V	Phys Med Biol	2011
27437772	Castelo-Branco P	Oncotarget	2016
22404950	Cates	Human pathology	2012
30773341	Cato L	Cancer Cell	2019
21830993	Catts	The World journal of biological psychiatry	2012
24200966	Cazzalini	Cell cycle (Georgetown, Tex.)	2014
26475095	Cecchini MJ	Hum Pathol	2015
21494875	Cejková	Graefe's achive for clinical and experimental ophtalmology = Albrecht von Graefes Archiv dur klinische und experimentelle Ophtalmologie	2011
22763875	Cejkovà	Histology and histopathology	2012
29377107	Cela	Immunology	2018
22711607	Cen L	Neuro Oncol	2012
15033783	Cerman	Annals of the New York Academy of Sciences	2003
29121869	Chagani	BMC cancer	2017
29953367	Chaiswing	Critical reviews in oncogenesis	2018
16533783	Chakravarthy	Clinical cancer research: an official journal of the American Association of Cancer Research	2006
23182702	Chakravarti A	Int J Radiat Oncol Biol Phys	2013
29149993	Chaloupkova Z	Anal Chim Acta	2018
22249380	Chang	Child's nervous system	2012
31233187	Chang CY	Oncol Rep	2019
29268566	Chang H	Cancer Res Treat	2018
28118153	Chang L	J Radiol Prot	2017
17256179	Chang P	Radiat Environ Biophys	2007
22389513	Chaopotong P	J Clin Pathol	2012
23469234	Chapman et al	Plos One	2013
19169856	Chargari	Journal of neuro-oncology	2009
28329421	Chaudhary	Photochemistry and photobiology	2017
23097634	Chauhan	TheScientificWorldJournal	2012
28250398	Chaze T	Proteomes	2013
23327733	Cheah AL	Semin Diagn Pathol	2013
26310312	Checkley	Scientific reports	2015
24475228	Cheema	PloS One	2014
12234595	Chen	Nuclear medicine and biology	2002
20526717	Chen	Child's nervous system	2010
21561884	Chen	Toxicological sciences: an official journal of the Society of Toxicology	2011
23049793	Chen	PloS One	2012
23575440	Chen	Autophagy	2013
26572130	Chen	Radiation oncology	2015
26694515	Chen	Cell cycle (Georgetown, Tex.)	2016
28087741	Chen	Molecular cancer research	2017
29620277	Chen	Molecular medicine reports	2018
30165463	Chen	Nucleic acids research	2018
30475594	Chen	Analytical chemistry	2019
28434660	Chen A	Lancet Oncol	2017
27029387	Chen B	Tumour Biol	2016
26984064	Chen C	Sci Rep	2016
29322791	Chen C	Neoplasma	2018
26334621	Chen CH	Tumour Biol	2016
24807104	Chen CJ	Brain Tumor Pathol	2015
26308328	Chen HQ	Am J Ther	2016
25089831	Chen M	PLoS One	2014
26919245	Chen RH	Oncotarget	2016
27311919	Chen SW	Eur J Nucl Med Mol Imaging	2016
28085142	Chen TY	Eye (Lond)	2017
25961636	Chen X	Epigenetics	2015
28775165	Chen X	Cancer Res	2017
29198908	Chen X	Urol Oncol	2018
31055110	Chen X	Cancer Lett	2019
25816052	Chen Y	PLoS One	2015
27898411	Chen Y	Cell Physiol Biochem	2016
31043585	Chen Y	Cell Death Dis	2019
22247653	Chene	Sensors	2011
16405748	Cheng	Ai Zheng	2006
23684929	Cheng AN	Cancer Lett	2013
22429276	Cheng G	Radiat Oncol	2012
21535167	Cherng	photodermatology, photoimmunology & photomedicine	2011
21545294	Cherng	Radiation research	2011
24610014	Cheuk	Journal of immunology (Baltimore, Md. : 1950)	2014
31495269	Chevalier	Technology in cancer research & treatment	2019
25795126	Chevalier F	Mutat Res Rev Mutat Res	2015
23559597	Chi	Journal of radiation research	2013
24995621	Chia CS	Head Neck	2016
29358747	Chiba	Scientific reports	2018
31334571	Chien YW	Genes Chromosomes Cancer	2019
26522657	Chindarkar NS	Clin Chim Acta	2016
23958412	Chiolo	Mutation research	2013
26177619	Chishti AA	Life Sci Space Res (Amst)	2015
29232178	Chmara J	Radiat Res	2018
24905095	Cho H	PLoS One	2014
30686136	Cho SJ	J Immunotoxicol	2018
21491091	Choi	Oncology reports	2011
28946661	Choi	International journal of molecular sciences	2017
27402115	Choi CH	BMC Cancer	2016
27074032	Choi SH	PLoS One	2016
30260232	Choudhury PS	Br J Radiol	2018
31438892	Chowdhury	BMC cancer	2019
28877030	Christofidou-Solomidou	Radiation research	2017
30190427	Chu B	Proc Natl Acad Sci U S A	2018
30795784	Chu X	J Exp Clin Cancer Res	2019
30419858	Chua KLM	BMC Cancer	2018
29578440	Chulenbayeva	Georgian medical news	2018
21357786	Chung	Journal of clinical oncology	2011
23620081	Chung	The Journal of pathology	2013
27098155	Ciarmatori	Australasian physical & engineering sciences in medicine	2016
23479638	Ciftlik AT	Proc Natl Acad Sci U S A	2013
26429157	Ciortea	Romanian journal of morphology and embryology = Revue roumaine de morphologie et embryologie	2015
21883247	Cleaver	Photochemistry and photobiology	2011
23845857	Clemente	The Science of the total environment	2013
20701478	Coffeng	Hypertension in pregnancy	2011
23056207	Coffey	Plos One.	2012
26582241	Coghlin	Proteomics. Clinical applications	2016
25670168	Cojoc M	Cancer Res	2015
29080800	Colamartino M	Toxicol In Vitro	2018
24806442	Cole	Photodermatology, photoimmunology & photomedicine	2014
31236840	Cole LM	Adv Exp Med Biol	2019
25189354	Coleman	Molecular cancer research: MCR	2015
17100158	Colquhoun	Clinical oncology (Royal College of Radiologists (Great Britain))	2006
29217527	Colunga	clinical cancer research: an official journal of the American Association for Cancer Research	2018
9231667	Colvett	International journal of radiation oncology, biology, physics	1997
31712648	Connor	Nature reviews. Clinical oncology	2020
23070519	Conroy PC	Cell Cycle	2012
30084043	Constantinescu CC	Mol Imaging Biol	2019
12037685	Contessa	Oncogene	2002
16267617	Contessa	Breat cancer research and treatment	2006
16751066	Contessa	International journal of radiation oncology, biology, physics	2006
29969452	Conti	PloS One	2018
29288495	Cooper LA	J Pathol	2018
26437005	Cordeiro-Stone	Pigment cell & melanoma research	2016
30571736	Cordes N	PLoS One	2018
26984746	Cordova JS	Neuro Oncol	2016
26228723	Corvò	Recenti progressi in medicina	2015
21768287	Cotto-Rios	The journal of cell biology	2011
22191802	Coyne	Cancer biotherapy & radiopharmaceuticals	2012
22226529	Craig	Methods in cell biology	2012
9989516	Crane	International journal of radiation oncology, biology, physics	1999
29624848	Croce AC	Liver Int	2018
29787434	Cruz-Garcia	Health physics	2018
31829904	Cruz-Garcia	Radiation research	2020
21454414	Cui	Cancer research	2011
29229329	Cuneo KC	Int J Radiat Oncol Biol Phys	2018
29473115	da Silveira Campos RM	Lasers Med Sci	2018
26880854	Dadoniene	Disease markers	2015
25429620	Dahan	Cell death & disease	2014
17536011	Dahle	Blood	2007
25283629	Dahlrot	Danish medical journal	2014
28276199	Dai	Environmental microbiology reports	2017
26988343	Dai	Molecular & cellular proteomics : MCP	2016
23918607	Dal Pra A	Clin Cancer Res	2013
21563152	Dalen	The Cochrane database of systematic reviews	2011
17089842	Daly M	Med Phys	2006
31911399	Daré	Journal of photochemistry and photobiology. B, Biology	2020
17169382	Darroudi F	Mutat Res	2007
26684801	Das	Tumor biology: the journal of the International Society for Oncodevelopmental Biology and Medicine	2016
30512238	Das	Journal of biochemical and molecular toxicology	2019
24486110	Dasari S	Biomed Pharmacother	2014
29846693	Dasgupta A	Neuro Oncol	2019
21039329	Datkhile	International journal of radiation biology	2011
29633912	Daudee	Radiation research	2018
27544129	Davis EJ	BMC Cancer	2016
24732968	Dawes	Plos One.	2014
24813466	De Bari	Critical reviews in oncology/hematology	2014
27607345	De Francesco EM	J Cell Physiol	2017
29774387	De Luca DA	Arch Dermatol Res	2018
26285647	De Marchi T	Mol Oncol	2016
26657294	De Marchi T	Oncotarget	2016
26958999	De Marchi T	J Proteome Res	2016
29099680	de Oliveira AR	Photomed Laser Surg	2017
24457463	Deb S	Mod Pathol	2014
22547109	Debeb	Breast cancer research and treatment	2012
27333082	DeBo	Radiation research	2016
25786585	DeBo RJ	Int J Radiat Biol	2015
30549190	Deguchi	Veterinary and comparative oncology	2019
30782931	Dejaco D	BMJ Open	2019
31268724	Dekempeneer	Molecular pharmaceutics	2019
31015163	Delgado BD	Radiother Oncol	2019
14967443	Demaria	International journal of radiation oncology, biology, physics	2004
16199306	Demaria	International journal of radiation oncology, biology, physics	2005
29311686	Demidov	Scientific reports	2018
27032653	Demir M	Lung	2016
22016831	Deng	American journal of cancer research	2011
30071515	Deng H	Cell Physiol Biochem	2018
25722453	Denoyer D	J Nucl Med	2015
15718417	Deriano L	Blood	2005
29531807	Dersaka	Cell death discovery	2018
20865406	Desoubzdanne D	Anal Bioanal Chem	2010
27131799	Destro Rodrigues MF	J Oral Pathol Med	2017
30093841	Devic C	Dose Response	2018
28893024	Dewan R	J Clin Diagn Res	2017
31030480	Dewan R	Asian Pac J Cancer Prev	2019
30264500	Dhillon	Environmental and molecular mutagenesis	2018
27637082	Diana A	Oncotarget	2016
20466354	Díaz	Acta otorrinolaringologica espanola	2011
30670494	Digomann D	Clin Cancer Res	2019
22704532	Dijkema T	Radiat Oncol	2012
19175090	Ding	Medical physics	2008
29555576	Ding QS	Hum Pathol	2018
12182325	Diserbo	Candadian journal of physiology and pharmacology	2002
25680589	Divya	Toxicology and applied pharmacology	2015
31213644	do Canto L	Sci Rep	2019
30341280	Dökümcü	Cell death & disease	2018
28126304	Doll CM	Int J Radiat Oncol Biol Phys	2017
29953368	Domina	Critical reviews in oncogenesis	2018
26492933	Donahue	Blood	2015
28474974	Donahue JE	Pediatr Dev Pathol	2018
24711010	Dong	Lasers in medical science	2014
32607713	Dong D	Lasers Med Sci	2020
30981109	Dong F	Biomed Pharmacother	2019
26708917	Dong W	Oncol Rep	2016
30519312	Dong X	J Cancer	2018
32042757	Dong Y	Ann Transl Med	2019
25816259	Dörr	Annals of the ICRP	2015
29168186	Dossus	International journal of cancer	2018
24457460	Doyle LA	Mod Pathol	2014
23161228	Dreaden Kasson	Photosynthesis research	2012
29087088	Drvar	Acta medica Croatica: casopis Hravatske akademije medicinskih znanosti	2015
29547636	D'Souza AL	PLoS One	2018
31332950	Duan	The Kaohsiung journal of medical sciences	2019
24350799	Dubois	BMC research notes	2013
30054490	Dubois	Scientific reports	2018
22101270	Dufies M	Cell Cycle	2011
18954712	Dungey F	Int J Radiat Oncol Biol Phys	2008
27053661	Dunn SJ	Mol Biol Cell	2016
29938225	Durant ST	Sci Adv	2018
15162046	Durante	Cytogenetic and genome research	2004
28415626	Durdik M	Oncotarget	2017
26046767	Durrans A	PLoS One	2015
30995494	Dustin	Immunity.	2019
26231713	Dutto	Methods in molecular biology (Clifton, N.J.)	2016
29346381	Dvorak	PloS biology	2018
25736236	Dzneladze	Leukemia	2015
27178146	Eberle	Radiotherapy and oncology : journal of the European Society for Therapeutic radiology and Oncology	2016
25853575	Eberlein U	PLoS One	2015
24512568	Economopoulou M	Int J Radiat Biol	2014
26893360	Edalat	Oncotarget	2016
27793696	Eder S	Cancer Lett	2017
29165687	Efanov AA	J Natl Cancer Inst	2018
19546835	Eguchi H	Pancreas	2009
30485322	Einbeck J	PLoS One	2018
22882002	Ekerljung	Bioconjugate chemistry	2012
23166716	Ekerljung	Plos One.	2012
27245352	El Hajj N	Epigenetics	2016
18302948	Eleuterio	Biochemica et biophysica acta	2008
27505300	El-Gazzar	Journal of photochemistry and photobiology. B, Biology	2016
21087170	El-Ghazaly	International journal of radiation biology	2011
26502718	Ellingsen C	BMC Cancer	2015
30586386	Elliott	Plos genetics	2018
29860177	El-Maghrabey MH	J Pharm Biomed Anal	2018
28083743	Eltahawy	Environmental science and pollution research international	2017
24595571	Emanuele	Journal of drugs in dermatology : JDD	2014
23804422	Engelke CG	Clin Cancer Res	2013
26828720	Eom	Plos One.	2016
25912236	Eom HS	Int J Radiat Biol	2015
21885354	Eppnik	DNA repair	2011
27543314	Erasimus	Mutation research. Reviews in mutation research	2016
21738833	Erdel	Nucleus (Austin, Tex.)	2011
30402041	Eriksson	Mediators of inflammation	2018
19540246	Ermakov A	Mutat Res	2009
26044951	Ernst A	Cancer Lett	2015
22311150	Erpolat OP	Strahlenther Onkol	2012
23263636	Erpolat OP	Strahlenther Onkol	2013
26447875	Esposito	Current opinion in oncology	2015
29846953	Espósito	International journal of cosmetic science	2018
32098962	Essmann	Nature communications	2020
23626691	Estévez-Calvar	plos one.	2013
27837456	Ettl	Clinical and experimental medicine	2017
26276744	Fabian CJ	Cancer Prev Res (Phila)	2015
26438592	Fabian CJ	Cancer Prev Res (Phila)	2015
26978483	Fais S	ACS Nano	2016
30551691	Falakian Z	Arch Iran Med	2018
29150968	Falcone D	Photodermatol Photoimmunol Photomed	2018
27310535	Falfushynska	The Science of total environment	2016
30270808	Fan	The journal of interantional medical research	2019
30365106	Fan	Molecular medicine reports	2018
22976101	Fang	Methods in molecular biology (Clifton, N.J.)	2013
25771871	Fang W	Mutat Res	2014
26315114	Fang WY	Oncotarget	2015
30569450	Fanipakdel A	J Cell Physiol	2019
21574864	Farcy	Radiation research	2011
28670525	Fardid	Cell journal	2017
30900635	Fardid	Journal of cancer research and therapeutics	2019
2971280	Farnsworth	Transplantation	1988
27748721	Farrell JJ	Pancreas	2016
31853753	Farzipour	Journal of bioenergetics and biomembranes	2020
23587231	Fawzy A	J Egypt Natl Canc Inst	2012
23450810	Fedr	Cytometry. Part A : the journal of international society for analytical Cytology	2013
30015969	Feng X	Oncol Rep	2018
20406978	Feng XP	Cancer Res	2010
28835665	Feng Z	Sci Rep	2017
22245670	Fengling	toxicology letters	2012
29211618	Fernandez CV	J Clin Oncol	2018
25799425	Fernandez-Palomo	PloS One	2015
22798506	Fernandez-Pol JA	Cancer Genomics Proteomics	2012
28615189	Fernius J	Dis Model Mech	2017
23065374	Ferrandon S	Mol Neurobiol	2013
30813269	Ferrari E	Molecules	2019
15541237	Ferrero	The American journal of cardiology	2004
30407899	Fessé	Radiation research	2019
32152270	Fielden	Nat Commun	2020
29112891	Figueiredo	Journal of photochemistry and photobiology. B, Biology	2018
21361780	Filiano	Radiation research	2011
23996472	Findlay	Molecular carcinogenesis	2014
20854889	Fiori	Toxicology in vitro: an international journal published in association with BIBRA	2011
21938931	Firsanov	Trsitologiia	2011
30301137	Fischer	Antioxidants (Basel, Switzerland)	2018
25766317	Fitzgerald	Cell death & disease	2015
28772165	Flanagan	Journal of the mechanical behaviour of biomedical materials	2017
26071313	Flanagan L	Radiat Oncol	2015
24048367	Flexman	Journal of biomedical optics	2013
24746565	Flockerzi	Radiotherapy and oncology: Journal of european Society for Therapeutic Radiology and Oncology	2014
25134838	Flores AN	Nat Rev Urol	2014
20637978	Fokas	International journal of radiation oncology, biology, physics	2010
22635056	Fong	Autophagy	2012
26830116	Forbes	The journal of allergy and clinical immunology	2016
23537287	Fountzilas G	BMC Cancer	2013
29938525	Franceschi E	Future Oncol	2018
21385870	Francescone	The journal of biological chemistry	2011
27185371	Francica P	Clin Cancer Res	2016
27729085	Frankl J	J Med Case Rep	2016
22114138	Fraser	Clinical cancer research: an official journal of the American Association of Cancer Research	2012
21240462	Frazzi	International journal of oncology	2011
28649877	Frenzel	International journal of radiation biology	2017
22591716	Freudlsperger	International journal of oral maxillofacial surgery	2012
25388642	Freudlsperger C	Int J Cancer	2015
22496421	Freund A	Mol Biol Cell	2012
25888451	Frey	Cancer letters	2015
32519025	Frey	Strahlentherapie und Onkologie: Organ der deutschen Röntgengesellschaft … [et al.]	2020
25074367	Fried	Der Pathologe	2014
21458103	Friedrich	European journal of cell biology	2012
31337429	Frigerio B	J Exp Clin Cancer Res	2019
25785845	Frost	PloS One	2015
23388460	Fu	Cell cycle (Georgetown, Tex.)	2013
32341685	Fu	Dose-response: a publication of International Hormesis Society	2020
24615109	Fu SM	Genet Mol Res	2014
21848899	Fucini C	Colorectal Dis	2012
15365572	Fukuda	British journal of cancer	2004
23454491	Furlong	Mutation research	2013
25174346	GÃ¼rtler A	Arch Physiol Biochem	2014
25065564	Gagliato	Clinical breast cancer	2014
23624018	Gagni	Biosensors & bioelectronics	2013
29220591	Galal	Canadian journal of physiology and pharmacology	2018
27473821	Galarza TE	Pharmacol Res	2016
22536446	Galbán	Plos One	2012
24260543	Gallego-Sánchez	Plos one.	2013
22450998	Galloni	The international journal of developmental biology	2012
22362778	Gamper AM	J Biol Chem	2012
20390870	Gamulin	Journal of environmental science and health. Part A, Toxic/hazardous substances & environmental engineering	2010
31713449	Gan	Artificial cells, nanomedicine and biotechnology	2019
31200842	Gandellini P	Eur Urol Oncol	2019
22821242	Gao	International journal of cancer	2013
23012520	Gao	Sensors	2012
24251600	Gao	Tissue engineering. Part A	2014
25900570	Gao	Plant science: an international jorunal of experimental plant biology	2015
27689692	Gao	Bioengineered	2017
29753015	Gao H	Int J Biol Macromol	2018
23381546	Gao J	Oncol Rep	2013
26556853	Gao K	Oncotarget	2016
30557355	Gao P	PLoS Genet	2018
27801851	Gao YF	Int J Mol Sci	2016
29705034	Garbow JR	J Magn Reson	2018
30205747	Garbrecht	Nucleus (Austin, Tex.)	2018
29598951	GarcÃ­a-Escudero R	Oral Oncol	2018
25043601	García-Gómez	Photochemical & photobiological sciences: Official journal of the European Photochemistry Association and the European Society for Photobiology	2014
21605002	Garcìa-Quispes	International journal of radiation biology	2011
24487034	Geallegos	Cellular immunology	2014
24443988	Gebhard	Experimental dermatology	2014
23455178	Gedda L	Appl Immunohistochem Mol Morphol	2013
26581147	Gee HE	Int J Radiat Oncol Biol Phys	2015
22644907	Gehring M	Purinergic Signal	2012
30132532	Geng HT	Oncol Rep	2018
24635132	Gentil Dit Maurin	Clinical and experimental immunology	2015
26286589	Gentles AJ	J Natl Cancer Inst	2015
21915368	Georgakilas	World journal of biological chemistry	2011
25841996	Georgakilas	Cancer letters	2015
25564716	Gerber S	Radiat Res	2015
29414878	Gerelchuluun A	Int J Mol Sci	2018
28458162	Gervai	DNA repair	2017
31799437	Ghaleb	Communications biology	2019
30641704	Ghanem HB	Diabetes Metab Syndr	2019
22322361	Ghardi	International journal of molecular medicine	2012
23033890	ghatage	Expert opinion on drug metabolism & toxicology	2012
26231702	Ghebremariam YT	J Transl Med	2015
22902628	Ghosal	The journal of biological chemistry	2012
23403731	Ghosh	Molecular bioSystems	2013
27128741	Ghosh	Radiation research	2016
27736799	Ghosh AK	Oncotarget	2016
27354342	Ghosh D	Stem Cells	2016
22472891	Giansanti	European journal of histochemistry : EJH	2012
21689629	Gilar	Analytical biochemistry	2011
23152873	Gilljam	Plos one.	2012
27745641	Giordano	Journal of the american academy for dermatology	2016
31304592	Giuliano AR	Int J Cancer	2020
30317595	Giurdanella G	J Cell Physiol	2019
31882513	Gkogkou	In Vivo	2020
22015278	Glendenning	Breast	2011
29595755	Goans RE	Health Phys	2019
23817105	Godoy	Mutation research.	2013
22300273	Gogou P	World J Surg Oncol	2012
22825379	Gohara A	Oncol Rep	2012
28467754	Golla	Radiation research	2017
24399010	Golu	Romanian journal of morphology and embryology = Revue roumaine de morphologie et embryologie	2013
31438887	Gomez-Acevedo H	BMC Cancer	2019
27793200	Gomez-Millan J	BMC Cancer	2016
26488393	Gong	Cellular physiology and biochemistry : international journal of experimental cellular physiology, biochemistry, and pharmacology	2015
29866197	Gong	Journal for immunotherapy of cancer	2018
24461456	Gong Y	Clin Breast Cancer	2014
29339090	Gonnissen A	Am J Pathol	2018
23662851	Gonzàlez-Herrero	The british journal of dermatology	2013
25479606	Gonzàlez-Rojo	plos one.	2014
27592799	González-Vela	The journal of investigative dermatology	2017
21651917	Goodarzi	Mutation research.	2012
24470192	Goodwin	NMR in biomedicine	2014
25453469	Gourdin	DNA repair	2014
11138697	Govindan	Journal of nuclear medicine	2000
29928970	Gowda	Toxicology in vitro	2018
28192597	Goyal L	Cancer	2017
31976800	Gramatyka	International journal of radiation biology	2020
21718103	Grant EJ	Radiat Res	2011
30029672	Grasse S	Genome Med	2018
30987655	Gray	Radiation oncology	2019
15378708	Greenough	Proteomics	2004
28052770	Gremel G	BMC Cancer	2017
23110060	Greve B	PLoS One	2012
11441949	Griffiths	Cellular and molecular biology (Noisy-leGrand, France)	2001
10362149	Griffiths	International journal of cancer	1999
25098000	Grigorenko	Klinichna khiruhiia	2014
21558395	Grimminger	Clinical cancer research	2011
31930680	Grinan-Lison	Molecular oncology	2020
23955284	Groner B	BioDrugs	2014
30027292	Grossberg AJ	JAMA Oncol	2018
23867310	Grosse	Cellular physiology and biochemistry : international journal of experimental cellular physiology, biochemistry, and pharmacology	2013
27919336	Gruber	Mutation research.	2016
29328968	Gruber	Journal of photochemistry and photobiology. B, Biology	2018
28659152	Gryc T	Radiat Oncol	2017
22247781	Grynberg	Plos One.	2012
21106707	Gu	Human molecular genetics	2011
28522195	Gu	Journal of controlled release	2017
30281878	Gu MM	Cancer Sci	2018
26997440	GuÃ©rin M	Hum Pathol	2016
28831681	Guan	Protein & Cell	2018
21493688	Guarino	Nucleic acids research	2011
25409521	Guarino	Plos One.	2014
21398635	Gueranger	Nucleic acids research	2011
21707432	Guerci A	J Toxicol Environ Health	2011
26872132	Guida	Cellular physiology and biochemistry : international journal of experimental cellular physiology, biochemistry, and pharmacology	2016
22895816	Guihard	International journal of oncology	2012
28458068	Guillén	Enviromental radioactivity	2017
23118725	Guillermo	Marine Drugs	2012
17960731	Guipaud	Proteomics	2007
19861733	Guipaud	Annali dell'Istituto superiore di sanatia	2009
23378003	Guipaud O	Adv Exp Med Biol	2013
20108528	Guja	Medicine and Life	2008
31275998	Guo	Journal of immunology research	2019
26255102	Guo C	J Allergy Clin Immunol	2015
30969095	Guo J	Clin Lab	2019
29764588	Guo L	Zhongguo Fei Ai Za Zhi	2018
28624808	Guo T	Oncotarget	2017
25574066	Guo W	Dis Markers	2014
29673878	Guo Y	Int J Biochem Cell Biol	2018
12571627	Gupta	Gene therapy	2003
23235610	Gupta	The Cochrane database of systematic reviews	2012
27500529	Gupta	PloS One	2016
23698832	Gupta ML	Hum Exp Toxicol	2013
26169561	Gupta SK	J Antimicrob Chemother	2015
26133181	Gupta T	Curr Pediatr Rev	2015
30079604	Gurin D	J Oral Pathol Med	2018
24917520	Gurung PM	Int J Cancer	2015
20625817	Gutiérrez-Enríquez S	Breast Cancer Res Treat	2011
25290447	Ha	PloS One	2014
27023262	Ha	Radiation research	2016
28261960	HÃ¥kansson I	Eur J Neurol	2017
21470956	Hadj-Hamou	Carcinogenesis	2011
23910708	Hafeez F	Int J Radiat Oncol Biol Phys	2013
25918298	Hajj C	J Clin Oncol	2015
21975775	Haldar	The Cochrane database of systematric reviews	2011
9844055	Halder	Clinical and experimental immunology	1998
24518062	Halimi	Translational research : the journal of clinical medicine	2014
27561942	Halimi	Radiation and environmental biophysics	2016
24276239	Hall WA	Oncogene	2014
25821654	Halm	Hawai'i journal of medicine & public health : a journal of Asia Pacific medicine & Public Health	2015
21718040	Halsey	Biochemistry	2011
18379195	Hamed	Cancer biology & therapy	2008
25071014	Hamilton	Oncotarget	2014
27867772	Hampton KK	Adv Lung Cancer (Irvine)	2015
24958773	Han	The journal of cell biology	2014
28960048	Han	Journal of Korean medical science	2017
30149526	Han AR	Int J Mol Sci	2018
31489941	Han NK	Cells	2019
28464953	Han YM	Stem Cell Res Ther	2017
23321920	Handoko	The journal of investigative dermatology	2013
11079167	Hanna	Cancer journal (Sudbury, Mass.)	2000
23335114	Harada	Cancer	2013
26276761	Harada H	Cancer Med	2015
24399611	Harbst	The journal of pathology	2014
23528862	Hardin H	Hum Pathol	2013
21680038	Harding SM	Radiother Oncol	2011
28759889	Harding SM	Nature	2017
31846382	Hargitai R	Int J Radiat Biol	2020
24120821	Harima Y	Int J Radiat Oncol Biol Phys	2013
30081203	Harimoto	Biomedicine & Pharmacotheraphy = Biomedicine & Pharmacotherapie	2018
22551119	Harms-Ringdahl	Nutrition journal	2012
23155415	Haro K	Plos One	2012
29086420	Harwood	The british journal of dermatology	2017
31002268	Hasan F	Biomarkers	2019
25108403	Hasan N	Lung	2014
24234516	Hasbek Z	Ann Nucl Med	2014
27238145	Hasegawa	The journal of dermatology	2016
25254962	Hassan	plos one.	2014
23011739	Hassan HA	Cytotechnology	2013
28412751	Hastak	Oncotarget	2017
23982883	Hatch	International journal of cancer	2014
10492164	Hauer-Jensen M	Radiat Oncol Investig	1999
28956810	Hausmann M	Int J Mol Sci	2017
26304463	Hayashi M	Cancer Prev Res (Phila)	2015
24121227	Hazarika	Biosensors & bioelectronics	2014
21645682	He	Talanta	2011
27208745	He	Journal of photochemistry and photobiology. B, Biology	2016
29286157	He	Oncology reports	2018
30259607	He	Cancer science	2018
30396174	He H	Cell Physiol Biochem	2018
29037220	He R	J Exp Clin Cancer Res	2017
27633755	He X	Mol Med Rep	2016
29445147	He Y	Cell Death Dis	2018
30508543	He Y	Int J Biol Macromol	2019
27468145	Hecht M	Eur J Cancer	2016
22513981	Heckman MG	Prostate	2012
24255072	Heckmann D	Clin Cancer Res	2014
27770570	Hedglin	eLife	2016
28869602	Heerma van Voss MR	Oncogene	2018
27486817	Heery CR	Oncotarget	2016
26078478	HegedÅ±s T	Database (Oxford)	2015
22583837	Heier	Journal of environmental radioactivity	2013
23401225	Heindl	Cytometry	2013
24733928	Heinecke JL	Proc Natl Acad Sci U S A	2014
22324658	Heise	Photochemistry and photobiology	2012
23154548	Heist RS	J Thorac Oncol	2012
30155964	Helbig	Journal of cutaneous pathology	2018
28291963	Helm K	Cell Physiol Biochem	2017
30833174	Hemida MA	Clin Breast Cancer	2019
21931560	Hendel	Plos genet.	2011
29433875	Henderson T	J Surg Res	2018
23665896	Hendrix A	Int J Mol Sci	2013
24666643	Hennel	Radiation oncology	2014
25516496	Hennicke	Toxicological sciences : an offical journal of Society of Toxicology	2015
26982090	Henriksson AE	Scand J Clin Lab Invest	2016
20539070	Henson	Cytogenetic and genome research	2010
22189626	Henson	Current opinion in supportive and palliative care	2012
17038309	Hentges	Biological cheminstry	2006
26296086	Heo	Plos one	2015
30356039	Herbert KJ	Cell Death Dis	2018
23667571	Hernandez L	Plos One	2013
28232604	Heskamp	Journal of nuclear medicine	2017
30389774	Hesterberg	Journal of immunology (Baltimore, Md.: 1950)	2018
30901885	Het	International journal of molecular sciences	2019
23957604	Heuskin A	Int J Radiat Biol	2014
23242525	Heusschen	Biology of reproduction	2013
23551111	Heyerdahl	Current radiopharmaceuticals	2013
23790511	Heyerdahl	International journal of radiation oncology, biology, physics	2013
29089281	Hieken TJ	Clin Breast Cancer	2018
16211299	Higo M	Oncol Rep	2005
26169941	Hillgruber	The journal of experimental medicine	2015
28039905	Hiramoto	Photodermatology, photoimmunology & photomedicine	2017
23297317	Hirose K	J Radiat Res	2013
30176843	Ho V	BMC Cancer	2018
29750666	Hodgson A	Am J Surg Pathol	2018
29947424	Hodgson A	Histopathology	2018
23775962	Hodi	Journal of clinical oncology	2013
23749770	Holmes	Diagnostic cytopathology	2014
21665310	Holz	Radiotherapy and oncology : journal of the European Society for Therapeutic radiology and Oncology	2011
26141370	Hong	Journal of radiation research	2015
26993601	Hong	Oncotarget	2016
31010620	Hong AM	Oral Oncol	2019
24867540	Hong TS	Int J Radiat Oncol Biol Phys	2014
26718725	Hope ER	Gynecol Oncol	2016
29410274	Hopf	Toxicology letters	2018
31103007	Horemans	Environmental pollution (Barking, Essex : 1987)	2019
16080504	Horiguchi-Yamada	Anticancer research	2005
21263239	Hornick	The American journal of surgical pathology	2011
11872274	Horst	International journal of radiation oncology, biology, physics	2002
26488758	Horton JK	Radiat Res	2015
23456648	Hou	Molecular biology reports	2013
28719148	Hou H	Cancer Med	2017
25830567	Hou J	PLoS One	2015
32000373	Hou L	Medicine (Baltimore)	2020
26589770	Hou YQ	J Crit Care	2016
31591588	Houlahan KE	Nat Med	2019
28894518	Houshmand M	Middle East J Dig Dis	2017
30621014	Howe at al.	International journal of molecular sciences	2019
26912236	Hoyne G	BMC Cancer	2016
23047795	Hsiao	Cancer nursing	2013
15791650	Hsieh	Molecualr carcinogenesis	2005
21225866	Hsu	Cancer	2011
24013173	Hu	Nature communications	2013
26771938	Hu BR	Prostate	2016
31072237	Hu JL	Technol Cancer Res Treat	2019
21196459	Hu S	Radiat Prot Dosimetry	2011
26943030	Hu W	Oncotarget	2016
26045817	Huan J	Int J Clin Exp Pathol	2015
21543268	Huang	DNA repair	2011
22894755	Huang	Cardiovascular diabetology	2012
24083697	Huang	Asian Pacific journal of cancer prevention	2013
24615708	Huang	The Prostate	2014
27878387	Huang	Archives of dermatological research	2017
29590477	Huang	Nucleic acids research	2018
30627574	Huang	BioMed research international	2018
31247211	Huang	Experimental and molecular pathology	2019
31853238	Huang	Dose-response: a publication of International Hormesis Society	2019
31756179	Huang CI	PLoS One	2019
28651492	Huang L	Tumour Biol	2017
30573692	Huang L	Clin Cancer Res	2019
24779708	Huang LS	Am J Respir Crit Care Med	2014
28608017	Huang MY	World J Surg	2017
26735859	Huang SC	Am J Surg Pathol	2016
24817962	Huang XQ	Int J Clin Exp Pathol	2014
30919591	Hubackova	Molecular oncology	2019
27502396	Huber MC	BMC Cancer	2016
23891596	Huckins	The American journal of emergency medicine	2013
21116836	Hueng	Journal of neuro-oncology	2011
21975339	Hughes	Clinical & translational oncology: official publication of the Federation of Spanish Oncology Societies and of the National Cancer Institute of Mexico	2011
29297496	Humphrey PA	Mod Pathol	2018
24858384	Hung	International journal of pharmaceutics	2014
28498554	Hung CC	Head Neck	2017
17569685	Hunt	Radiation Port Dosimetry	2007
30361548	Hussain S	Sci Rep	2018
30628642	Hwang	International journal of molecular medicine	2019
25148045	Hwang CC	PLoS One	2014
31035959	Ibeneme SC	BMC Infect Dis	2019
30029935	Ibis K	Pathol Res Pract	2018
26084758	Ibrahim	Photochemical & photobiological sciences: Official journal of the European Photochemistry Association and the European Society for Photobiology	2015
29497929	Ibrahim HM	J Gastrointest Cancer	2019
25480829	Ibuki	Journal of radiation research	2015
26651926	Iglesias-Gato D	Eur Urol	2016
26826199	Iizuka	Journal of radiation research	2016
29787423	Ileana Dumbrava E	J Immunother	2018
27562497	Ilie M	Mod Pathol	2016
29286521	Ilienko	Problemy radiatsiinoi medytsyny ta radiobiolohii	2017
25304265	Illa-Bochaca	Cancer research	2014
27687248	Ilmer M	Breast Cancer Res	2016
25856676	Imokawa	International journal of molecular sciences	2015
25348937	Inoue T	Breast Cancer	2016
21777364	Isfoss	BJU international	2011
25877692	Ishikawa	Journal of radiation research	2015
9186577	Ishioka	Mutation research.	1997
22409522	Ishitsuka	Clinical and experimental dermatology	2012
26498291	Ishiwatari S	Arch Dermatol Res	2015
24254203	Ishizawa	Annals of surgical oncology	2014
26247844	Islam	plos one.	2015
27838230	Ismail	Chemico-biological interactions	2016
20164003	Ismail MS	Gulf J Oncolog	2010
21467739	Ito A	J Radiat Res	2011
23350196	Ivanov	Biomeditsinskaia khimiia	2012
19580490	Ivey RG	Radiat Res	2009
29261410	Iyer	Radiation research	2018
24450208	Izuhakov	Radiatsionnaia biologiia, radioecologiia	2013
24783891	Izzotti	Journal of preventive medicine and hygiene	2013
27056179	Jacob S	Radiat Oncol	2016
16120052	Jacobs	Expert opinion on biological therapy	2005
24867541	Jacobs C	Int J Radiat Oncol Biol Phys	2014
24844371	Jain	International journal of radiation biology	2014
29752960	Jain A	Life Sci	2018
23110891	Jakob J	Radiat Oncol	2012
31870682	Janjua MB	J Clin Neurosci	2020
21410765	Jantschitsch	Experimental dermatology	2011
21725088	jascur	The journal of biological chemistry	2011
29459715	Jasim H	Sci Rep	2018
22882532	Jeevan	Photochemistry and photobiology	2013
28281355	Jelonek K	Int J Radiat Biol	2017
24305704	Jensen RL	Neuro Oncol	2014
29749478	Jeon JY	Oncol Rep	2018
28342240	Jessberger J	J Dig Dis	2017
23867297	Jeyalatha	Ophtalmic research	2013
21334875	Jha	Surgical oncology	2012
26774497	Jhaveri K	Clin Breast Cancer	2016
22510990	Ji	EMBO reports	2012
27927244	Ji	BMC complementary and alternative medicine	2016
28158293	Ji	Plos One.	2017
28315684	Jia J	Biochem Biophys Res Commun	2017
28817811	Jiang	Cellular physiology and biochemistry	2017
27801830	Jiang H	Int J Mol Sci	2016
30683880	Jiang X	Nat Commun	2019
28404915	Jiang Y	Oncotarget	2017
31426855	Jiao X	Clin Epigenetics	2019
24938706	Jin	Genetics and molecular research	2014
27645719	Jin H	Int J Radiat Biol	2017
27184798	Jin MS	Virchows Arch	2016
29476606	Jin MS	Proteomics Clin Appl	2018
27906959	Jo	Plos Genet.	2016
27357096	Jo A	Antioxid Redox Signal	2017
27060560	Johansson	Cytometry. Part B, Clinical cytometry	2016
21309707	Johnson	Radiation research	2011
26714943	Johnson J	Ann Surg Oncol	2016
29842793	Johnson TA	Can J Physiol Pharmacol	2018
22743284	Jordan RC	Am J Surg Pathol	2012
21220508	Jørgensen	The journal of cell biology	2011
32420768	Joseph	International journal of radiation biology	2020
29465346	Juhl P	Clin Exp Rheumatol	2018
26597142	Junca A	Ann Pathol	2015
30755594	Jung	Experimental & molecular medicine	2019
27542980	Jung CW	Histopathology	2017
26061397	Jung K	Cancer Biol Ther	2015
29786073	Jung SH	Cell Death Differ	2019
22119609	Jungebluth	Lancet	2011
27782828	Jungk C	BMC Med	2016
15743039	Juranic	Journal of experimental & clinical cancer research	2004
12149203	Jurcic	Blood	2002
25025387	Jurdy LL	Ophthalmic Plast Reconstr Surg	2016
31179749	Jyoti S	Hum Exp Toxicol	2019
21067298	Kabacik	International journal of radiation biology	2011
25738893	Kabacik S	Radiat Res	2015
21818761	Kahn	Journal of applied toxicology : JAT	2011
22181855	Kahn	Photochemistry and photobiology	2012
21247738	Kajiya	Journal of dermatological science	2011
25486667	Kalaï	Annales de biologie clinique	2014
28096363	Kalinich M	Proc Natl Acad Sci U S A	2017
27305912	Kalinsky K	Clin Transl Oncol	2017
29736694	Kalinsky K	Clin Transl Oncol	2018
22295097	Kam	PloS One	2012
21174109	Kambach	Oncogene	2014
23318431	Kambach et al	Oncogene	2014
30337673	Kamstra	Scientific reports	2018
26383678	Kan	International journal of radiation oncology, biology, physics	2015
24720893	Kandimalla	Current Alzheimer research	2014
24919883	Kaneko	Journal of neutral transmission (Vienna, Austria: 1996)	2015
22302055	Kaneyuki Y	J Radiat Res	2012
27004408	kang	Oncotarget	2016
24779988	Kang HC	Neuropathology	2014
30026037	Kang J	Hum Pathol	2018
22302482	Kang KA	Tumour Biol	2012
26549024	Kanu	Oncogene	2016
16712457	Kao	Current cancer drug targets	2006
19362240	Kao	International journal of radiation oncology, biology, physics	2009
26881640	Kapoor A	J Cancer Res Ther	2015
31767542	Karagoz K	EBioMedicine	2019
27182644	Karakas C	Am J Pathol	2016
30380421	Karamboulas C	Cell Rep	2018
22397953	Karsdal	Seminars in arthritis and rheumatism	2012
22266208	Kasari	Analytical biochemistry	2012
27123539	Kaseb	Genes, chromosomes & cancer	2016
16394631	Kashino G	J Radiat Res	2005
15966760	Kashiwakura	Radiat Res	2005
12216074	Kassem	International journal of cancer	2002
23588791	Kataoka A	Breast Cancer	2014
22166198	Kato	Biochemical and biophysical research communications	2012
21923303	Kato TA	Int J Radiat Biol	2011
30877106	Katona BW	Cancer Res	2019
26795421	Katsura M	Sci Rep	2016
16203760	Kaufman	Clinical cancer research: an official journal of the American Association of Cancer Research	2005
29036362	Kaur	Neuro-oncology.	2018
22788833	Kawagushi	Molecular cancer research	2012
23081821	Ke	European journal of nuclear medicine and molecular imaging	2013
29102647	Keam S	Int J Radiat Oncol Biol Phys	2018
29850926	Keam S	Radiat Environ Biophys	2018
29520850	Keam SP	Prostate	2018
28443497	Kefeli U	Tumour Biol	2017
30134598	Kelemen LE	Int J Mol Sci	2018
23111028	Kesavachandran	European journal of medical research	2012
31242696	Kessler J	Cancers (Basel)	2019
22087741	Khaled S	Radiat Res	2012
19481369	Khalfaoui	Pathologie-biologie	2011
31400956	Khalifa J	Cancer Radiother	2019
26116154	Khanal S	Exp Mol Pathol	2015
31520555	Khandelwal A	Cancer Sci	2020
27757196	Khosravifarsani	Electronic physician	2016
29652619	Kiang	Radiation research	2018
21269333	Kim	Neuropathology	2011
21424389	Kim	International journal of colorectal disease	2011
21509763	Kim	Cancer	2011
21878493	Kim	Journal of cell science	2011
23074279	Kim	Blood	2012
23617399	Kim	Physiologia plantarum	2013
23868657	Kim	Scientific reports	2013
24626611	Kim	Oncology reports	2014
24657165	Kim	Molecular cell	2014
25241658	Kim	Oncology reports	2014
25605214	Kim	Asian pacific journal of cancer prevention	2014
26783108	Kim	FEBS letters	2016
27483310	Kim	Nutrients	2016
27787879	Kim	The british journal of dermatology	2017
27855416	Kim	Cellular physiology and biochemistry : international journal of experimental cellular physiology, biochemistry, and pharmacology	2016
27862899	Kim	Journal of cellular and molecular medicine	2017
31165150	Kim	Journal of radiation research	2019
29970713	Kim HG	J Cancer Res Ther	2018
30036800	Kim HY	Mol Immunol	2018
23539485	Kim K	World J Gastroenterol	2013
23241148	Kim KH	BMC Cancer	2012
27526049	Kim M	PLoS One	2016
29034758	Kim S	Int J Radiat Biol	2018
30887755	Kim YM	J Gynecol Oncol	2019
24174624	Kimura	The journal of nutrition	2014
26640147	Kimura T	Oncogene	2016
22795730	King	InternAtional journal of radiation oncology, biology, physics	2012
30442925	Kirolikar S	Cell Death Dis	2018
28452169	Kiyohara Y	J Dermatol	2017
29719593	Klapproth	Oncotarget	2018
29523427	Klein Nulent TJW	Oral Surg Oral Med Oral Pathol Oral Radiol	2018
24121007	Kleszczyński	Pharmacological research	2013
19799370	Klimovich	Radiatsionnaia biologiia, radioecologiia	2009
25804610	Knatko EV	Cancer Prev Res (Phila)	2015
28774899	Knight JC	Clin Cancer Res	2017
25640951	Ko JJ	Head Neck	2016
26968261	Kobayashi	The journal of invetigative dematology	2016
22199273	Kobunai	Anticancer research	2011
27579862	Koch A	Plos One	2016
15095259	Koch W	Semin Radiat Oncol	2004
23100512	Kodumudi	Journal of immunology (Baltimore, Md. : 1950)	2012
20719089	Koenig	Cell transplantation	2011
22765877	Kondelkova	Allergologia et immunopathologia	2013
27258147	Kondratick	Plos One.	2016
14698958	Könemann	International journal of radiation biology	2003
15274334	Könemann	Anticancer research	2004
15711933	Könemann	Apoptosis	2005
21325067	Kong	Clinical cancer research	2011
31632076	Kong M	Onco Targets Ther	2019
29131990	König	Journal of photochemistry and photobiology. B, Biology	2018
29180045	Konstantakou	Journal of proteomics	2018
26551585	Koole K	Pathobiology	2015
27278367	Koole K	Mol Diagn Ther	2016
26751691	Koppaka	plos one.	2016
24927325	Koppensteiner	Plos one.	2014
30327311	Koshkin VS	Clin Cancer Res	2019
23242142	Koto K	Int J Oncol	2013
20478395	Koturbash	Mutation research.	2011
16247432	Kotzerke	Bone marrow transplantation	2005
31619190	Kouam PN	BMC Cancer	2019
17980533	Koutsimpelas	Auris Nasus Larynx	2008
24795920	Koutsouki	Future medical chemistry	2014
30515069	Kovács	Contrast media & molecular imaging	2018
25681512	Kozak MM	J Clin Pathol	2015
23427608	Kozub	Tsitologiia i genetika	2013
27322774	KrÃ¼ger M	Oncotarget	2016
21674669	Kraft	Head & Neck	2011
25938904	Kraft	Mutation research.	2015
16237244	Kramer R	Phys Med Biol	2005
29326358	Kratochwil	Journal of nuclear medicine	2018
26041268	Kreuzer	Mutation research. Reviews in mutation research	2015
21269891	Krijger	DNA repair	2011
21889916	Krijger	DNA repair	2011
29943622	Kristiansson A	Antioxid Redox Signal	2019
22837010	Krivokrysenko	The Journal of pharmacology and experimental therapeutics	2012
27283964	Krumbholz M	Clin Cancer Res	2016
30460633	Kruthika BS	J Neurooncol	2019
26638466	Kryachok	Likars'ka sprava	2014
30816523	Ku	Molecular medicine reports	2019
28358420	Kuanpradit	International journal of molecular sciences	2017
28291803	Kudryavtsev VA	PLoS One	2017
19466639	Kuhnert V	Int J Radiat Biol	2009
30201762	Kularatne SA	Clin Cancer Res	2019
27485285	Kulkarni	International journal of radiation oncology, biology, physics	2016
24512329	Kulzer	Journal of immunotoxicology	2014
25948582	Kumar	Nucleic acids research	2015
28482217	Kumar	European journal of medical chemistry	2017
24360802	Kumar R	Ann Diagn Pathol	2014
30097052	Kumarathasan P	Part Fibre Toxicol	2018
26872462	Kumari	BMC research notes	2016
11410886	Kunala	International journal of cancer	2001
27539900	Kunimoto	Exprimental Dermatology	2016
18381954	Kunnumakkara	Clinical cancer research: an official journal of the American Association of Cancer Research	2008
28961200	Kuo	Molecules (Basel, Switzerland)	2017
30777052	Kuo IY	J Biomed Sci	2019
30781399	Kuo TH	Int J Mol Sci	2019
28394802	Kuraoka M	Am J Surg Pathol	2017
31330087	Kurosawa A	FEBS J	2020
26460734	Kurth I	Oncotarget	2015
25692226	Kushwaha	Cancer biology & therapy	2015
29428815	Kusumaningrum	Journal of dermatological science	2018
30226565	Kusumaningrum	International journal of molecular medicine	2018
27687454	Kutanis	Journal of clinical anesthesia	2016
23792640	Kutanzi	Cancer biology & therapy	2013
27840319	Kuzmic	Free radical biology & medicine	2016
30743047	Kuzmic	Free radical biology & medicin	2019
25813475	Kvarnbrink S	Acta Oncol	2015
27951742	Kviecinski	Pharmaceutical biology	2017
11175663	Kvinnsland	Radiation research	2001
26413796	Kwon	Lasers in surgery and medicine	2015
25072938	Kwon O	PLoS One	2014
7505456	Kyoizumi	Radiation research	1994
17388002	la Gil'iano	Radiatsionninaia biologiia, radioecologiia	2007
17571723	la Gil'iano	Radiatsionninaia biologiia, radioecologiia	2007
31430337	LÃ¤mmer F	PLoS One	2019
21676639	Lacombe	Cancer radiotherapie : journal de la Societe francaise de radiotherapie oncologique	2011
23414358	Lacombe	Expert review of proteomics	2013
26704304	Lacombe	Cancer letters	2016
28010900	Lacombe	Critical reviews in oncogenesis	2017
29879226	Lacombe	PloS One.	2018
23287796	Lacombe J	Cancer Radiother	2013
29500275	Ladomerksy	Clinical cancer research: an official journal of the American Association of Cancer Research	2018
23216991	LaFramboise	BMC medicine	2012
22128784	Laiakis	Radiation research	2012
27040378	Laiakis	Mutation research	2016
28825479	Laiakis	Journal of proteome research	2017
31352081	Laiakis	International journal of radiation oncology, biology, physics	2019
15958633	Lal	Clinical cancer research: an official journal of the American Association of Cancer Research	2005
14530165	Lammering	International journal of radiation biology	2003
29076027	Lan F	Cell Oncol (Dordr)	2018
26291246	Lando M	Epigenetics	2015
11955399	Lang	Zhonghua xue ye xue za zhi	2002
25853007	Langen	EJNMMI research	2015
21158499	Lanz	International journal of radiation biology	2011
26990659	Larson	Cell death and differentation	2016
23819542	Larsson AH	Diagn Pathol	2013
22080442	Larsson E	J Nucl Med	2012
31273577	Lassman AB	J Neurooncol	2019
26282165	Lau	Cancer research	2015
28445929	Lau CI	Oncotarget	2017
30791477	Laubach	International journal of molecular sciences	2019
23728940	Lautenschlaeger T	Oncologist	2013
23231975	Lawrence	Journal of the national institute	2013
23971516	Lawrence	Radiation research	2013
29053185	Lawrence YR	Cancer	2018
31250346	Lazarus J	Ann Surg Oncol	2019
27664537	Lazo de la Vega L	Hum Pathol	2016
29706499	Le	Stemm Cell reports	2018
23585910	Ledda	Plos One.	2013
17337194	Lee	Applied radiation and isotopes: including data, instrumentation and methods for use in agriculture, industry and medicine	2007
17967317	Lee	International journal of radiation oncology, biology, physics	2007
18544439	Lee	Seminars in oncology	2008
18959458	Lee	Radiation research	2008
20510196	Lee	International journal of radiation oncology, biology, physics	2010
21249311	Lee	International journal of molecular medicine	2011
21793076	Lee	NMR in biomedicine	2011
24177178	Lee	Cancer research	2014
24556826	Lee	Experimental & molecular medicine	2014
24816458	Lee	Cell transplantation	2014
25601159	Lee	Cell research	2015
28480663	Lee	Journal of Korean medical sciences	2017
30612140	Lee	Journal of molecular medicine	2019
30091675	Lee JH	Tumour Biol	2018
27277416	Lee JJ	Int J Exp Pathol	2016
30015898	Lee JS	Oncol Rep	2018
32133706	Lee KY	Cancer Sci	2020
23846294	Lee M	Pathology	2013
25314577	Lee Y	PLoS One	2014
30202043	Lee Y	Sci Rep	2018
31591214	Leeman JE	Proc Natl Acad Sci U S A	2019
22274399	Lehman NL	Cell Cycle	2012
21601536	Lehmann	DNA repair	2011
28487970	Lei	Molecular medicine reports	2017
26633364	Lei R	Int J Mol Sci	2015
24828664	Leicht	Journal of thoracic oncology	2014
25724523	Leiker AJ	Clin Cancer Res	2015
26936394	Lemasson	Neoplasia (New York, N.Y.)	2016
8608257	Lemoli	Blood	1996
31095446	Lenarczyk	Radiation research	2019
28788083	Leonard	International journal of molecular sciences	2017
31348825	Lerner	Mutagenesis	2019
28554778	Leroy X	Ann Pathol	2017
17868214	Lesiak	Contact dematitis	2007
24376023	Leszczynski	Proteomics	2014
24452514	Leung	Oncology reports	2014
22017232	Levy	Current medical research and opinion	2011
28254528	Levy	Biochemica et biophysica acta	2017
27714971	Lewis	Journal of biophotonics	2017
31594837	lewis	Cancer research	2019
15195129	Li	Prostate cancer and prostatic diseases	2002
21959603	Li	Medical science monitor: international medical journal of experimental and clinical research	2011
23144934	Li	Plos one.	2012
23583221	Li	European journal of cancer (Oxford, England : 1990)	2013
24397969	Li	Gastroenterology	2014
25208645	Li	TAG. Theoretical and applied genetics. Theoretische und angewandte Genetik	2014
25256862	Li	Biomedical and environmental sciences : BES	2014
25297925	Li	Cancer science	2014
25674225	Li	International journal of clinical and experimental pathology	2014
25739815	Li	Chemical biology & drug design	2015
25815474	Li	Plos one.	2015
27196777	Li	Molecular cancer research	2016
27815023	Li	Life sciences	2016
28392351	Li	Experimental cell research	2017
29108460	Li	International journal of radiation biology	2018
29487944	Li	Acta dermato-venereologica	2018
29768726	Li	Photochemistry and photobiology	2018
29946338	Li	Cellular & molecular biology letters	2018
30160604	Li	Cell cycle (Georgetown, Tex.)	2018
30311842	Li	Radiation research	2018
25586788	Li AM	Cancer	2015
27237367	Li C	Hum Pathol	2016
28212550	Li CF	Oncotarget	2017
29364660	Li CY	Anal Chem	2018
25489726	Li D	Clin Biochem	2015
24498305	Li FY	PLoS One	2014
29465809	Li JJ	Mol Oncol	2018
29396440	Li L	Cell Death Dis	2018
28514730	Li LL	Oncotarget	2017
32020821	Li M	J Int Med Res	2020
29980530	Li Q	Clin Cancer Res	2019
30376999	Li W	Environ Int	2018
31028068	Li W	Ann Clin Lab Sci	2019
22537306	Li WF	J Transl Med	2012
22975685	Li Y	Cell Signal	2013
21040574	Li Z	BMC Cancer	2010
30819137	Lian L	BMC Cancer	2019
14617784	Liang	Molecular cancer therapeutics	2003
21757716	Liao	The Journal of biological chemistry	2011
29357787	Liao L	Technol Cancer Res Treat	2018
28181487	Liebert A	Sci Rep	2017
32386436	Lieverse RIY	Mol Oncol	2020
23570799	liljehom	Blood	2013
16785248	Lim	Molecular & cellular proteomics : MCP	2006
21319302	Lim et a.	Proteomics	2011
26623522	Lim SH	Eur J Cancer	2016
21396873	Lin	Molecular cell	2011
21868533	Lin	Anticancer research	2011
22234090	Lin	Indian journal of pathology & microbiology	2011
24606961	Lin	Journal of experimental & clinical cancer research	2014
24610907	Lin	Journal of the national Cancer Institute	2014
31114449	Lin	Cancer cell international	2019
30552739	Lin AJ	Cancer Med	2019
28731174	Lin X	Oncol Rep	2017
24520983	Lin Y	BMC Urol	2014
30745298	Lin Y	Clin Cancer Res	2019
31177173	Lin YC	Anticancer Res	2019
22639817	Lin YT	BMC Cancer	2012
22361040	Lin YW	Oral Oncol	2012
29489434	Lindemann	Journal of dental research	2018
25180912	Lindquist D	Acta Oncol	2014
26755529	Linge A	Clin Cancer Res	2016
27913065	Linge A	Radiother Oncol	2016
22728254	Little	Environmental health perspectives	2012
19664717	Liu	Cell biology international	2009
21211862	Liu	Lung cancer	2011
21617699	Liu	Leukemia	2011
21755409	Liu	Cell biochemistry and biophysics	2011
22815936	Liu	Plos one.	2012
23783436	Liu	Oncology reports	2013
24385285	Liu	Archives of gynecology and obstetrics	2014
24691555	Liu	Molecular medicine reports	2014
24820157	Liu	International journal of biological marcomolecules	2014
26446488	Liu	Nature communications	2015
28314222	Liu	International immunopharmacology	2017
29205369	Liu	Contact dermatitis	2018
29511347	Liu	Oncogene	2018
29732888	Liu	Journal of agricultural and food chemistry	2018
31419066	Liu	Proteomics. Clinical applications	2019
31634054	Liu	Radiation research	2020
31756687	Liu	Oral oncology	2020
27373721	Liu AH	Cancer Radiother	2016
25552920	Liu CH	Int J Med Sci	2015
30352620	Liu FD	Stem Cell Res Ther	2018
20846391	Liu G	BMC Cancer	2010
30228038	Liu G	Parkinsonism Relat Disord	2019
28639905	Liu HX	Tumour Biol	2017
30365066	Liu J	Mol Med Rep	2018
23307239	Liu N	Med Oncol	2013
29992881	Liu P	Curr Cancer Drug Targets	2019
29580149	Liu Q	Cancer Biol Ther	2018
27073718	Liu W	Am J Cancer Res	2015
24444710	Liu X	Pathol Res Pract	2014
24522810	Liu X	Med Oncol	2014
28031526	Liu X	Oncotarget	2017
28430589	Liu Y	Oncotarget	2017
30021359	Liu Y	Biomed Pharmacother	2018
26846782	Liu YM	World J Surg Oncol	2016
29890853	Liu Z	Antioxid Redox Signal	2019
25096522	Lo WC	J Fluoresc	2014
26385349	Lockney NA	J Gastrointest Cancer	2015
21415862	Logette	Cell deach and differentiation	2011
31476386	Lohinai Z	Transl Oncol	2019
25804584	Lombardo	Journal of cataract and refractive surgery	2015
19431142	Lomonaco	International journal of cancer	2009
25231528	Long	International journal of molecular medicine	2014
22284662	López	BMC cancer	2012
30196423	López	Acta neuropathalogica	2019
30818884	Lorz	International journal of molecular sciences	2019
21760897	Lu	Plos one.	2011
28880265	Lu	Cell death & disease	2017
31600334	Lu	PloS One.	2019
26617816	Lu H	Int J Clin Exp Pathol	2015
28677773	Lu X	Oncol Rep	2017
30191616	Lu XJD	J Oral Pathol Med	2018
30770775	Lu Y	J Exp Clin Cancer Res	2019
23395985	Lucas	The Journal of steroid biochemistry and molecular biology	2013
29775411	Lue Y	Am J Physiol Heart Circ Physiol	2018
22323489	Lueck	Investigative ophtalmology & visual science	2012
27937745	Luft S	Stem Cells Dev	2017
23370278	Lundholm	Cell death & disease	2013
23420827	Luo	Reproductive sciences	2013
27922334	Luo	Radiation research	2016
30858545	Luo A	Oncogene	2019
22149957	Luo-Owen	Radiation research	2012
22487424	Lupari	DNA repair	2012
22878781	Luxwolda	European journal of nutrition	2013
24038355	Lv	Nucleic acids research	2013
26085683	Lv	Journal of immunology (Baltimore, Md.: 1950)	2015
26284136	Lv X	J Cancer	2015
12536720	Ma	Hunan Yi Ke Da Xue Xue Bao	2001
21054139	Ma	Journal of neurosurgery	2011
23409194	Ma	Plos One.	2013
25961730	Ma	Oncotarget	2015
26038123	Ma	Vascular	2016
26161579	Ma C	Anal Chem	2015
30001238	Ma C	Am J Surg Pathol	2018
30962505	Ma C	Mod Pathol	2019
28418915	Ma K	Oncotarget	2017
27575387	Ma S	EBioMedicine	2016
25871396	Ma SR	Oncotarget	2015
26581192	Ma T	BMC Res Notes	2015
30341253	Ma WJ	Aging (Albany NY)	2018
30658426	Macaroni	International journal of molecular sciences	2019
9000131	MacCallum	Oncogene	1996
28423495	Macha	Oncotarget	2017
22894931	Machida	Cell cycle (Georgetown, Tex.)	2012
27538114	Macias	radiation research	2016
22163120	Mackie	Texas Heart institue Journal	2011
2470706	Macklis	International journal of radiation oncology, biology, physics	1989
24808367	MacLeod	Journal of immunology (Baltimore, Md.: 1950)	2014
22071294	Madácsy	Orvosi hetilap	2011
21257215	Maeda	Radiotherapy and oncology : journal of the European Society for Therapeutic radiology and Oncology	2011
27105496	Magimaidas	Oncotarget	2016
23597703	Mahajan	Cancer Letters	2013
23798597	Mahran	Endocrinology	2013
26465611	Mahran	Plos One	2015
30555542	Mai D	Theranostics	2018
26010710	Maier	Radiation research	2015
27760843	Maji S	Mol Cancer Res	2017
30610764	Makino	Clinical and experimental dermatology	2019
23226273	Makrantonaki	plos one.	2012
31655196	Malachowska	International journal of radiation oncology, biology, physics	2020
27045477	Maleva Kostovska I	Cancer Lett	2016
31858150	Malfatti	Mutagenesis	2020
26177067	Malik	Journal of cellular molecular medicine	2015
30761739	Malik	Journal of cellular and molecular medicine	2019
27072044	Malik B	Asian J Androl	2016
24809881	mamalis	Journal of Drugs in dermatology	2014
21531748	Manager R	Radiat Prot Dosimetry	2012
29273564	Mane	Chemico-biological interactions	2018
31558563	Manem	Cancer research	2019
22103332	Manganoni	Experimental dermatology	2012
28717006	Manhardt	The journal of biological chemistry	2017
25261767	Manjunatha	Applied radiation and isotopes: including data, instrumentation and methods for use in agriculture, industry and medicine	2014
23362884	Manning	International journal of radiation biology	2013
23659923	Manning	The British journal of radiology	2013
28443095	Manning	Frontiers in immunology	2017
27626709	Manning G	Int J Radiat Biol	2017
23723248	Mansilla	Nucleic acids research	2013
30365074	Mao	Molecular medicine reports	2018
24171943	Marcoux	Radiation oncology	2013
29338018	Marcussen M	PLoS One	2018
21661378	Maric	Collegium antropologicum	2011
25339115	Marina	Molecular medicine reports	2015
22416874	Marioni G	Histopathology	2012
25064017	Marioni G	Am J Otolaryngol	2014
25140898	Marionnet	PloS One	2014
28260501	Marionnet C	Curr Med Chem	2019
25923177	Marsh	International journal of cosmetic science	2015
26572760	MartÃ­n M	Clin Transl Oncol	2016
26497551	MartÃ­nez-Aranda A	Oncotarget	2015
26124442	Martin NE	Mol Cancer Res	2015
21195875	Martinez	International journal of radiation oncology, biology, physics	2011
21166722	Martires	Experimental dermatology	2011
27624168	Maruhashi T	Cardiovasc Diabetol	2016
29377539	Mashiko T	J Tissue Eng Regen Med	2018
22438050	Massabeau C	Breast Cancer Res Treat	2012
28460440	Massari	Oncotarget	2017
22870314	Matallana-Surget	Plos one.	2012
25799423	Mathias	Plos One.	2015
30341375	Matsuda K	Sci Rep	2018
29879283	Matsuda N	JAMA Oncol	2018
22024424	Matuschek	European journal of medical research	2011
27163610	Mayer	PloS One.	2016
28685433	Mayer A	Adv Exp Med Biol	2017
30458854	Mayrhofer M	Genome Med	2018
29876944	McCarthy	Clinical cardiology	2018
10520715	McDevitt	Journal of nuclear medicine	1999
11711678	McDevitt	Science	2001
29691406	McDevitt	Nature communications	2018
22300753	McDonald	Antiviral therapy	2012
22723935	McFarland HI	PLoS One	2012
22670613	McGareth	The british journal of dermatology	2012
25146181	McGuire JD	J Dent Res	2014
25899481	McKinley ET	Ann Nucl Med	2015
22677572	Meeks	European urology	2012
25499224	Mehra	Neoplasia (New York, N.Y.)	2014
30291535	Mehra R	Med Oncol	2018
29410469	Mehrabian	Scientific reports	2018
31350979	Mehrzad J	Asian Pac J Cancer Prev	2019
23220172	Mehta	The international journal of biochemistry & cell biology	2013
12802803	Mei	Environmental and molecular mutagenesis	2003
21623692	Mello	Leukemia & lymphoma	2011
25538088	Melotte V	Cancer Prev Res (Phila)	2015
16452246	Ménard C	Cancer Res	2006
23972311	Mencucci	American journal of opthalmology	2013
25866027	Menegakis A	Radiother Oncol	2015
25159232	Meng	Radiation oncology	2014
26528635	Meng WJ	Cancer Biol Ther	2015
26870697	Menon SS	Front Oncol	2016
21909081	Mentzel T	Mod Pathol	2012
29024033	Menzel F	Glia	2018
30987640	Mesci A	J Transl Med	2019
22580432	Messmer	Cornea	2013
25557337	Metwally D	Clin Exp Dermatol	2015
21396839	Meyer	Urologic oncology	2013
24132922	Meyer JM	Clin Cancer Res	2013
31357500	Mfossa	Cells	2019
22015044	Mhawech-Fauceglia P	Gynecol Oncol	2012
22901992	Mi	Zhonghua xue ye xue za zhi	2012
23749504	Miao X	Tumour Biol	2013
23043567	Michalksi	Journal of medical imagining and radiation oncology	2012
27455841	Michna	Radiation oncology (London, England)	2016
28892775	Michot	European journal of cancer (Oxford, Engalnd : 1990)	2017
30430280	Micka-Michalak K	Pediatr Surg Int	2019
7657708	Midgley	journal of cell science	1995
25140038	Mikheev AM	Neuro Oncol	2015
23758610	Milenc	Cancer biotherapy & radiopharmaceuticals	2013
16248771	Milenic	Cancer biotherapy & radiopharmaceuticals	2005
20127951	Milenic	Cancer	2010
26133610	Miller	Medical physics	2015
28914717	Mills AM	Am J Surg Pathol	2018
23512992	Min A	Mol Cancer Ther	2013
29715090	Minafra	Anticancer research	2018
28694461	Mintet E	Sci Rep	2017
21557639	Mirandola	International reviews of immunology	2011
25054224	Mirzoeva	plos one.	2014
25649190	Misa-Agustino	Experimental biology and medicine (Maywood, N.J.)	2015
28868219	Mishra	3 Biotech	2017
18671762	Mitchell	Journal of cellular and molecular medicine	2010
30373904	Mitra D	Oncologist	2019
24195959	Mitri	Lab on a chip	2014
29572805	Miwa	Methods in molecular biology (Clifton, N.J.)	2018
29528422	Miyamoto T	J Radiat Res	2018
24625059	Miyasaka	BMC Cancer	2014
25913131	Miyasaka	Gynecologic oncology	2015
30588710	Mocavini	Cancer science	2019
26934681	Mock A	Int J Cancer	2016
21349997	Moeller	Clinical cancer research	2011
24372806	Moftah	Photodermatology	2014
27113564	Molina S	Int J Radiat Oncol Biol Phys	2016
21158268	Molloy J	Med Phys	2010
32112478	Mondini	Molecular oncology	2020
21340667	Montagnani	Gastric cancer	2011
22026586	Monzen	Radiation research	2011
23773897	Monzen	Leukemia research	2013
19708780	Monzen S	Radiat Res	2009
22927654	Monzen S	Radiat Prot Dosimetry	2012
29708814	Monzen S	J Interferon Cytokine Res	2018
25576851	Moon	Journal of Proteomics	2015
30234457	Moquet	Radiation research	2018
23060553	Moreno-Acosta P	Anticancer Res	2012
28716107	Moreno-Acosta P	Radiat Oncol	2017
26475402	Mori H	J Biosci Bioeng	2016
25358455	Morimoto	Acta cytologica	2014
28003249	Morimoto H	J Am Heart Assoc	2016
27197149	Morris	Cancer research	2016
24629376	Mortazavi	Journal of environmental radioactivity	2014
27178639	Mortazavi	Journal of endocrinological investigation	2016
29547058	Mosher	AJR. American journal of roentgenology	2018
26867875	Motegi A	Int J Radiat Oncol Biol Phys	2016
29073216	Motwani	Plos One.	2017
14652276	Moullan	Cancer epidemiology, biomarkers & prevention	2003
27987402	Mousa	Annals of anatomy = Anatomischer Anzeiger : Official organ of the anatomische Gesellschaft	2017
22867709	Moussata D	Am J Pathol	2012
25409157	Moutaoufik	Plos one.	2014
21262078	Mowatt	International journal of thechnology assessment in health care	2011
29705904	Mu	Environmental science Pollution research international	2018
31247463	Muhammad	Spectrochimica acta. Part A, Molecular and biomolecular spectroscopy	2019
29378035	Mukai H	Nephrol Dial Transplant	2019
11437923	Mukherjee	International journal of gynecological cancer	2001
24577815	Mukherjee	Journal of the National Cancer Institute	2014
31046668	Mukherjee	BMC genomics	2019
22457206	Mulrooney DA	Pediatr Blood Cancer	2012
26974709	Mumbrekar KD	DNA Repair (Amst)	2016
27816361	Mumbrekar KD	Int J Radiat Oncol Biol Phys	2017
7913108	Murphy	Journal of immunology (Baltimore, Md. : 1950)	1994
21435938	Murphy	Drug resistance updates	2011
18060547	Murthy	European journal of nuclear medicine and molecular imaging	2008
20620299	Myers	Journal of pediatric surgery	2010
29694444	Myte R	PLoS One	2018
28602130	Myung H	Tissue Eng Part C Methods	2017
22768112	Näätsaari	Plos one.	2012
30035346	Nadella	Molecular carcinogenesis	2018
21054666	Nagano	Nephrology	2011
21840613	Nagano	Radiotherapy and oncology : journal of the European Society for Therapeutic radiology and Oncology	2011
22198183	Nagarajan D	Free Radic Biol Med	2012
27154922	Nagashima H	Neuro Oncol	2016
23863193	Nagatomo	The journal of physical chemistry. B	2013
25808442	Nagelkerke A	Biomark Med	2015
27325258	Nagelkerke A	Adv Exp Med Biol	2016
21962002	Nahas S	Radiat Res	2012
20679741	Naidu M	J Radiat Res	2010
24190367	Nair-Shalliker	World journal of urology	2014
25041783	Najjar F	Int J Biol Markers	2014
22417750	Nakajima	The biochemical journal	2012
22507381	Nakajima	Cytokine	2012
27648570	Nakajima	Plos one.	2016
31081058	Nakayama Y	Int J Oncol	2019
18632631	Nandi	Cancer research	2008
25823653	Napolitano M	Oncotarget	2015
29353652	Naqa I	Int J Radiat Biol Phys	2018
26278043	Narang	Mutation research.	2015
21676258	Nardelli	BMC dermatology	2011
12833516	Naryzhny	Proteomics	2003
23449739	Natarajan	American journal of respiratory cell and molecular biology	2013
22964517	Navarro-Montero	Clinical immunology (Orlando, Fla.)	2012
22174455	Navid	Journal of immunology (Baltimore, Md.: 1950)	2012
29716919	Naz S	Clin Cancer Res	2018
25375373	Neganova	Cell death & disease	2014
29650389	Nesseler JP	Cancer Radiother	2018
31061481	Newman AM	Nat Biotechnol	2019
23826713	Ng	Immunology	2013
19450994	Nguyen	Urologic oncology	2011
21247265	Nguyen	Scandinavian journal of rheumatology	2011
22871840	Nguyen	Investigative ophthalmology & visual science	2012
26207686	Nguyen DM	Radiat Res	2015
29866813	Nguyen TS	Blood	2018
23838680	Nibuile	Opthalmic research	2013
28765281	Nickless A	J Biol Chem	2017
28415784	Nickson	Oncotarget	2017
22173231	Nicolaou	Photochemical & photobiological sciences: Official journal of the European Photochemistry Association and the European Society for Photobiology	2012
24351412	Nicolay N	Int J Radiat Biol Phys	2013
24890331	Nie W	Mass Spectrom Rev	2016
26117423	Niimi	Mutation research	2015
26082923	Nikitaki	Frontiers in chemistry	2015
29555027	Nikitaki	Mutation research	2018
9935073	Nikula	Journal of nuclear medicine	1999
2029402	Nilsson	Acta oncologica (Stockholm, Schweden)	1991
31910856	Nirala NR	J Nanobiotechnology	2020
24786972	Nisa	Pharmacology & therapeutics	2014
26573110	Nisio C	Int J Oncol	2016
30963698	Niu	The FEBS journal	2019
30407700	Niu L	Cancer Sci	2019
30368911	Niu Y	J Cell Biochem	2019
22074483	Niyazi	Radiation oncology	2011
19923913	No	Cancer biology & therapy	2009
22554520	Nomura F	Biochem Biophys Res Commun	2012
25761438	Nongnuch	The British journal of nutrition	2015
27458205	Northam	nucleic acids research	2016
22120674	Nowsheen	Cancer letters	2012
30113919	Nunes RFH	J Strength Cond Res	2020
24570173	Nylund	Journal of radiation research	2014
28423594	Nytko	Oncotarget	2017
23100570	Oakley	The journal of infectious diseases	2013
27911910	Oakley	Plos One.	2016
29330481	O'Brien G	Sci Rep	2018
28457880	O'Brien R	Cancer Treat Rev	2017
27428452	Ogasawara Y	J Chromatogr B Analyt Technol Biomed Life Sci	2016
9815628	Ogawa	Clinical cancer research: an official journal of the American Association of Cancer Research	1997
10836208	Oh	In vivo	2000
29890746	Oh	international journal of molecular sciences	2018
28233873	Oh JH	Sci Rep	2017
22077385	Ohata C	J Cutan Pathol	2012
31302459	Ohta	Forensic science international. Genetics	2019
19035295	Okaichi K	Anticancer Res	2008
27282637	Oktay Y	Sci Rep	2016
23199526	Oliva E	Hum Pathol	2013
31568637	Olivares-Urbano MA	J Cell Mol Med	2020
21704409	Olive	Radiotherapy and oncology : journal of the European Society for Therapeutic radiology and Oncology	2011
11751418	Olive	Cancer research	2001
31199091	Oliver JA	Balkan Med J	2019
30653559	Olivier M	PLoS One	2019
23665297	Olme	Mutation research	2013
31083605	Olmos	Biomolecules	2019
22350037	Olszewski	Clinical oral investigations	2013
18606747	Olszweski R	Dentomaxillofac Radiol	2008
15966764	Olwell	Radiation research	2005
23446844	Omaruddin	Human cell	2013
28314270	Ondracek	Anticancer research	2017
21621462	Oostendrop	The Lancet. Oncology	2011
22983061	Oplustilova	Cell cycle (Georgetown, Tex.)	2012
11605235	Orlova	Radiatsionnaia biologiia, radioecologiia	2001
23251549	Orlowski	Plos One	2012
19863200	Ossetrova	International journal of radiation biology	2009
24776912	Ossetrova	Health physics	2014
24925901	Ossetrova	Radiation protection dosimetry	2014
15752757	Otsuki	Biochmical and biophysical research communications	2005
31692172	Otsuki	Cancer Sci	2020
29079308	Ou D	Radiother Oncol	2018
29757612	Ou et al	Analytical chemistry	2018
29328411	Ou Y	Oncol Rep	2018
21511351	Overgaard	Radiotherapy and oncology : journal of the European Society for Therapeutic radiology and Oncology	2011
27096542	Oweida A	Cancer Biol Ther	2016
25673697	Owonikoko TK	Clin Cancer Res	2015
9989986	Ozawa	The journal of experimental medicine	1999
25784105	Ozkol	Pharmaceutical biology	2015
28777433	Ozretic P	Int J Biol Markers	2018
27568978	Palacio	Oncogene	2017
9343326	Palazzo	Human pathology	1997
27911273	Paluch BE	Oncotarget	2017
22797071	Pan	Oncogene	2013
27974696	Pan F	Oncotarget	2017
23618468	Pan L	Radiat Oncol	2013
29597090	Pan S	Biomed Pharmacother	2018
26781335	Pan X	Int J Oncol	2016
28235003	Pan Y	PLoS One	2017
28500913	Panaccione A	Stem Cell Res	2017
31268606	Pankova D	EMBO J	2019
28220056	Pannkuk	Metabolics: Offivial journal of the Metabolic Society	2016
28367319	Pannkuk	RSC advances	2016
28852188	Pannkuk	Scientific reports	2017
30843397	Pannkuk	Journal of proteome research	2019
28351153	Panunkuk	Journal of proteom reserach	2017
17052967	Pape	European journal of medical research	2006
28855404	Papma JM	Neurology	2017
11259091	Papworth	British journal of cancer	2001
31203163	Paquet-Walsh	The Science of the total environment	2019
23858442	Parihar VK	Proc Natl Acad Sci U S A	2013
10657127	Park	Nature biotechnology	2000
22387531	Park	Experimental gerontology	2012
24404338	Park	Biomolecules & therapeutics	2013
27466023	Park	Journal of cosmetic dermatology	2016
29089150	Park	Archives of medical research	2017
31272506	Park G	Radiat Oncol	2019
26459257	Park HJ	Clin Transl Oncol	2016
26139269	Park J	Methods Mol Biol	2015
30056472	Park JS	Virchows Arch	2018
22705362	Park M	Microvasc Res	2012
30702968	Park S	Radiat Res	2019
31511084	Park SY	J Exp Clin Cancer Res	2019
23000088	Parker	European urology	2013
20832015	Parliament	Seminars in radiation oncology	2010
28150217	Paro	Methods in molecular biology (Clifton, N.J.)	2017
21125586	Parracino	Biotechnology and bioengineering	2011
21482692	Parsels	Clinical cancer research	2011
26961940	Pascual	Journal of proeomics	2016
30275527	Patel	Leukemia	2019
31433512	Patel PG	Prostate	2019
19531236	Pathak R	BMC Med Phys	2009
25877532	Patrono	Radiation protection dosimetry	2015
24292212	Pattersson	Journal of the national cancer Institute	2013
23763459	Pattje WJ	Histopathology	2013
27450721	Pavlopoulou	Cancer letters	2016
28619524	Pavlopoulou	Cancer letters	2017
28692319	Pawlick R	Islets	2017
21175349	Pawlik	Radiation research	2011
25414333	Peacock	Nucleic acids research	2014
22820606	Pecorella	Cornea	2013
32111042	Pedersen	International journal of molecular sciences	2020
31071342	Pederzoli F	Hum Pathol	2019
22964855	Peickert S	Lab Invest	2012
25764831	Pelevina	Radiatsionnaia biologiia, radioecologiia	2014
26863778	Pelevina	Radiatsionnaia biologiia, radioecologiia	2015
22675576	Peng	Plos one.	2012
28900297	Peng	Scientific reports	2017
30643969	Peng F	J Cancer Res Clin Oncol	2019
27144672	Peng G	J Surg Oncol	2016
27153549	Peng H	Oncotarget	2016
24124565	Pereboeva L	PLoS One	2013
21954072	Pereira	Environmental toxicology and chemistry	2011
25748388	Perera O	Cancer Lett	2015
27563810	Perez M	Oncotarget	2016
1084869	Pericic	International journal of radiation biology and related studies in physics, chemistry and medicine	1976
25482372	Pernía	Epigenetics	2014
25441760	Pernin	Cancer readiotherapie	2014
29604309	Perucca	Biochemica et biophysica acta. Molecular cell research	2018
26435777	Perumal V	World J Radiol	2015
28505591	Peters	Environmental research	2017
27267564	Petitot F	Toxicol Lett	2016
23595626	Petràs	Neuro-Oncology	2013
3930750	Petrini	Journal of clinical & laboratory immunology	1985
29165638	Pfaff E	Neuro Oncol	2018
28346442	Phelan CM	Nat Genet	2017
28230825	Philchenkov	Experimental oncology	2016
22540409	Picano	BMC cancer	2012
27016604	Picarda	journal of immunology (Baltimore, Md.: 1950)	2016
17942808	Pichardo	Journal of nuclear medicine: official publication, Society of Nuclear Medicine	2007
12872236	Pieper R	Proteomics	2003
29546780	Pietraforte	Free radical research	2017
10096569	Pietras	Cancer research	1999
23155270	Piperis M	Anticancer Res	2012
25945381	Piskunov	Zhurnal voprosy neirokhirurgii imenti N. N. Burdenko	2015
29467274	Pitroda	Molecular cancer therapeutics	2018
31165373	Plasterer C	Breast Cancer Res Treat	2019
20921829	Poggioli	Journal of radiation research	2010
30080989	Polito F	Transl Res	2018
25294917	Pollack	Clinical cancer research: an official journal of the American Association of Cancer Research	2014
28376214	Pollack A	J Natl Cancer Inst	2017
19389472	Pollard J	Free Radic Biol Med	2009
29297565	Pollino S	Histol Histopathol	2018
31137037	Polozov	Radiation protection dosimetry	2019
19022265	Popanda	Mutation research.	2009
28256509	Pop-Moldovan AL	Cancer Gene Ther	2017
20201652	Popoff E	Int J Radiat Biol	2010
30376743	Popp HD	Leuk Lymphoma	2019
11776256	Porciani	Physica medica	2001
27237221	Poredos P	J Atheroscler Thromb	2017
31740720	Poropatich K	Sci Rep	2019
31317787	Post	Biomarkers in medicine	2019
27116021	Postelnek J	AAPS J	2016
27903865	Pouli D	Sci Transl Med	2016
24611829	Pouliliou	Biomarkers	2014
21962006	Poulose	Radiation research	2011
30499292	Povedano E	ACS Sens	2019
29736411	Powell E	NPJ Breast Cancer	2018
21690293	Pozo	Molecular and cellular biology	2011
27056435	Pra	Physica medica	2016
24266816	Prager AJ	Biomark Med	2013
29608018	Prencipe M	Prostate	2018
22739362	Presson	Nuclear medicine and biology	2012
7655327	Preston-Martin	Cancer epidemiology, biomarkers & prevention	1995
31029787	Prieto	Free radical biology & medicine	2019
26645727	Prieto-Granada CN	Am J Surg Pathol	2016
24270800	Przybyla	International journal of oncology	2014
28193231	Psyrri A	J Transl Med	2017
26607846	Pu H	World J Surg Oncol	2015
25977173	Pucci	Cancer genomics & proteomics	2015
28068245	Pucci S	Int J Radiat Oncol Biol Phys	2017
20798193	Pueyo	The Oncologist	2010
30291656	Pujara AC	J Magn Reson Imaging	2019
22004450	puthussery et al	The European journal of neuroscience	2011
22711060	Qi	Lung	2012
21479953	Qi L	Med Oncol	2012
25435364	Qian	Oncogene	2015
21647606	Qiao	Journal of fluorescence	2011
26715277	Qiao N	Tumour Biol	2016
23761444	Qin	Nucleic acids research	2013
25312242	Qin	Biochimica et biophysica acta	2014
26320178	Qin CJ	Oncotarget	2015
23510275	Qinfeng S	Radiat Res	2013
26833812	Qiu	Advanced healthcare materials	2016
22801881	Qiu J	Int J Colorectal Dis	2013
29665837	Qiu WZ	J Exp Clin Cancer Res	2018
26546995	Qiu XX	World Neurosurg	2016
20871628	Qu	Cellular & molecular immunology	2010
28557284	Qu C	J Cell Mol Med	2017
28496005	Qu L	Oncotarget	2017
27347189	Qu S	Oncol Lett	2016
30816475	Qu Y	Mol Med Rep	2019
19902473	Quéro	The Prostate	2010
8962188	Quesniaux	Transplantation proceedings	1996
29534446	Quryshi N	Int J Mol Sci	2018
27287768	Raavi V	Radiat Environ Biophys	2016
15701870	Raben	Clinical cancer research: an official journal of the American Association of Cancer Research	2005
26335265	Rabiatul AR	J Biomater Sci Polym Ed	2015
28975890	Rabjerg M	Dan Med J	2017
21302028	Rademakers	Cellular oncology	2011
20973111	Radermacher	Contrast media & molecular imaging	2010
31765454	Radu LE	Med Ultrason	2019
30597836	Ræder	international journal of molecular sciences	2018
30698750	Rageul	Nucleic acids research	2019
27421137	Raghav K	Oncotarget	2016
22019553	Rai	Journal of photochemistry and photobiology. B, Biology	2011
18220461	Rainaldi	Radiation research	2008
20552187	Raissaki M	Pediatr Radiol	2010
28649025	Rajasekhar K	Biosens Bioelectron	2017
31499327	Rajkumar-Calkins	DNA repair	2019
21641400	Rana	The American journal of pathology	2011
28402936	Rancoule	Oncotarget	2017
11121658	Rao	International journal of radiation oncology, biology, physics	2000
24798404	Rao	Molecular carcinogenesis	2015
22216767	Razansky	Current pharmaceutical biotechnology	2012
28608263	Real NE	Cell Stress Chaperones	2017
23792212	Rebuzzini	Mutation research	2013
30804658	Recalde	Molecular vision	2019
22430255	Redon	Biochemica et biophysica acta	2012
20046946	Redon CE	Adv Space Res	2009
25501337	Ree	International journal of molecular sciences	2014
25535112	Reguera	Comparative biochemistry and physiology. Part A, Molecular & integrative physiology	2015
22320126	Reid	Transfusion	2012
24382094	Reisz JA	Antioxid Redox Signal	2014
19267549	Reitz G	Radiat Res	2009
28937370	Rekhi B	Indian J Pathol Microbiol	2017
21766183	Ren	Molecular biology reports	2012
29793508	Ren J	Diagn Pathol	2018
28146149	Ren X	Nat Commun	2017
27270457	Renault	Plos one.	2016
25933216	Renner DN	PLoS One	2015
28423701	Repetto O	Oncotarget	2017
20861153	Reus	Mutagenesis	2011
22696370	Reveiz	The Cochrane database of systematic reviews	2012
30016964	Reynders K	Radiat Oncol	2018
26458580	Rezaeejam	Journal of cancer research and therapeutics	2015
22388173	Ribatti	Cancer letters	2012
26350752	Richman SD	J Clin Pathol	2016
25052995	Richoz	Investigative ophtalmology & visual science	2014
24315751	Rietbergen MM	Eur J Cancer	2014
25818120	Rigo	European journal of pharmaceutics and biopharmaceutics: official journal of Arbeitsgemeinschaft für Pharamzeutische Verfahrenstechnik e.V.	2015
25163926	Rimmelé	American journal of hematology	2014
31451357	Riou O	Cancer Radiother	2019
25301099	Riss D	Wien Klin Wochenschr	2015
24727903	Ritterhouse	Plos one.	2014
30382078	Rivera-Reyes A	Cell Death Dis	2018
11734302	Rizvi	Leukemia research	2002
23880854	Robertson	International journal of molecular sciences	2013
20581060	Rödel	The American journal of pathology	2010
22680927	Rödel	Current medicinal chemistry	2012
26847678	Roland CL	Ann Surg Oncol	2016
26468050	Romero	Diagnostic cytopathology	2016
27626492	Roodakker KR	Oncotarget	2016
23474846	Roscher	Oncotarget	2013
25115716	Rosenberg	Klinicka inkologie	2014
21791125	Rosenfelder	MJ clinical evidence	2011
27815965	Roś-Mazurczyk	Acta biochemica Polonica	2017
22473169	Rossi	Journal of clinical oncology	2012
30885449	Rossi	American journal of otolaryngology	2019
18688851	Roszkowski	International journal of cancer	2008
23648320	Rothkamm	Mutation research	2013
25773265	Rothkamm	Environmental and molecular mutagenesis	2015
26981369	Rouchka	Genomics data	2015
21224399	Roukos	Journal of cell science	2011
30108099	Rounbehler RJ	Cancer Epidemiol Biomarkers Prev	2018
30619285	Roy	Frontiers in immunology	2018
29542868	Royer-Pokora B	Cancer Med	2018
21080918	Rudner	Radiation oncology (London, England)	2010
20554722	Ruggiero	Journal of nuclear medicine	2010
22945631	Ruocco	The journal of clinical investigation	2012
31135523	Russell KL	Cancer J	2019
30984178	Russell MS	Front Immunol	2019
24011617	Russo	Marine environmental research	2014
28085679	Ruysscher	Current opinion in oncology	2017
18054128	Ryan	Enviromental radioactivity	2008
23867896	Ryser	The journal of investigative dermatology	2014
19272842	Rzeszowska-Wolny	DNA repair	2009
25839137	SÃ¶derqvist F	Toxicol Lett	2015
21948345	Sabarudin A	Radiat Prot Dosimetry	2012
30844389	Sabelström	Experimental cell research	2019
27127154	Sadahiro S	Anticancer Res	2016
26961776	Sadi	Radiation and environmental biophysics	2016
27314163	Saeed	Journal of environmental science and health. Part A, Toxic/hazardous substances & environmental engineering	2016
32352084	Safa	Biomarkers journal	2019
26368042	Sage C	Rev Environ Health	2015
21835908	Sahoo	Circulation research	2011
16144922	Sak	Clinical cancer research: an official journal of the American Association of Cancer Research	2005
20832014	Sak A	Semin Radiat Oncol	2010
22788378	Sakly A	J Toxicol Environ Health A	2012
23412637	Sakre	Clinical rheumatology	2013
19188704	Salin H	Cytogenet Genome Res	2008
30001349	Salovská	PloS One	2018
24731990	Salzano	Oncotarget	2014
19853943	Sambade	Radiotherapy and oncology : journal of the European Society for Therapeutic radiology and Oncology	2009
22464971	Samhan-Arias AK	Biochim Biophys Acta	2012
30933043	Samudio I	J Immunother	2019
25322872	Sana	Carcinogenesis	2014
26854653	Sandberg A	Anal Chem	2016
29263185	Sandler JE	Cancer Epidemiol Biomarkers Prev	2018
26376962	Sandulache	Molecular cancer therapeutics	2015
24327542	Sankunny	Genes, chromosomes & cancer	2014
26057449	Santivasi WL	Br J Cancer	2015
22922830	Santos	Oncology reports	2012
23360113	Santos	Photochemistry and photobiology	2013
30320341	Sato	Molecular medicine reports	2018
29774312	Sauter	European journal of breast health	2018
24553930	Savage	The journal of neursoscience	2014
21557329	Saw	Molecular carcinogenesis	2011
27584718	Sayed	International journal of radiation biology	2016
28347471	Sayed	Environmental pollution (Barking, Essex: 1987)	2017
27440270	Saylor PJ	Clin Cancer Res	2017
23076924	Scatchard	the cochrane database of systematic reviews	2012
28835188	Schernberg	Acta oncologica (Stockholm, Schweden)	2017
21843534	Schilling-Toth B	Mutat Res	2011
22414085	Schmid	Current medicinal chemistry	2012
11161852	Schmidt	Gynecologic oncology	2001
31135957	Schmitt K	Int J Cancer	2019
26845021	Schmohl J	Exp Hematol	2016
17523929	Schnopp	Photodermatology, photoimmunology & photomedicine	2007
23382116	Schoenfeld	Clinical cancer research: an official journal of the American Association of Cancer Research	2013
26327518	Scholz	Oncotarget	2015
28904227	Schonhoft JD	Sci Transl Med	2017
19874285	Schoop R	Basic Clin Pharmacol Toxicol	2010
25990935	Schrader CH	Mol Cancer	2015
21827504	Schubert	Transfusion	2012
26888163	Schulte	Clinical and experimental immunology	2016
29245977	Schutt C	Oncotarget	2017
26870892	Schütze	Oncotarget	2016
29258767	Schwab DE	Pathol Res Pract	2018
22235101	Schwarz	Clinical cancer research: an official journal of the American Association of Cancer Research	2012
26925576	Schwieler L	J Neuroinflammation	2016
30592377	Scott DA	Proteomics Clin Appl	2019
29238750	Scuric Z	NPJ Breast Cancer	2017
28834388	Seen S	Acta Ophthalmol	2018
29703791	Seidlitz T	Gut	2019
22939941	Sen	Mutation research	2012
25875173	Senetta	PloS One	2015
23271173	Seol	Jorunal of veterinary science	2012
28165284	Sepulveda AR	Arch Pathol Lab Med	2017
31104010	Serilmez M	Cancer Biomark	2019
20509026	Sert	Cancer chemotherapy and pharmacology	2011
26931561	Sethi TK	Curr Treat Options Oncol	2016
25727025	Shady MM	J Pediatr (Rio J)	2015
20464958	Shagirova	Radiatsionnaia biologiia, radioecologiia	2010
23175483	Shah	The british journal of radiology	2012
24206133	Shah	Current molecular medicine	2013
29990500	Shain	Cancer Cell	2018
25327822	Shanehsazzadeh S	Contrast Media Mol Imaging	2015
27694690	Shang ZF	Oncotarget	2016
15715507	Shankar	Journal of environmental pathology, toxicology and oncology	2005
29906128	Shao Y	Mol Pharm	2018
32181526	Shao Z	Mol Carcinog	2020
29576618	Sharif	Eye (Lond)	2018
24590608	Sharkey-Toppen	Journal of cardiovascular translational research	2014
22941631	Sharma	Methods in molecular biology (Clifton, N.J.)	2012
23220351	Sharma	Microvascular research	2013
23378004	Sharma	Advances in experimental medicine and biology	2013
27076628	Sharma	Clinical cancer research: an official journal of the American Association of Cancer Research	2016
21799021	Sharma	The journal of biological chemistry	2011
28202772	Sharma A	Sci Transl Med	2017
27454254	Shay JW	BMC Genomics	2016
14506170	She	Clinical cancer research: an official journal of the American Association of Cancer Research	2003
31502912	Shehata	International journal of radiation biology	2019
21491413	Shelley	The Cochrane database of systematic reviews	2011
24710660	Shen	The journal of histochemistry and cytochemistry	2014
24816843	Shen	Medical oncology	2014
25674244	Shen	International journal of clinical experimental pathology	2014
30452757	Shen	Cacinogenesis	2019
28950928	Shen J	Oncol Res	2018
29661186	Shen TL	J Transl Med	2018
25797255	Sheridan CM	Oncotarget	2015
12445635	Shi	Neuroscience research	2002
23349860	Shi	Plos one.	2013
26617861	Shi K	Int J Clin Exp Pathol	2015
27588948	Shi X	Environ Res	2016
21969819	Shibata	Neoplasia (New York, N.Y.)	2011
25283843	Shields	Leukemia	2015
23591197	Shiiba	British journal of cancer	2013
23333483	Shim	Experimental hematology	2013
27379201	Shim G	Front Oncol	2016
22184879	Shimada	Rinsho byori	2011
22421430	Shimizu	Nuclear medicine and biology	2012
17143500	Shin	Oncology reports	2007
21769700	Shin	Clinical & experimental metastasis	2011
21970983	Shin	Chemical communications (Cambridge, England)	2011
24737666	Shin JU	Lasers Surg Med	2014
22493068	Shiomi	Molecular and cellular biology	2012
29847456	Shojaei F	Eur J Cancer Prev	2019
21363882	Short	Neuro-oncology	2011
30072578	Shraibman B	Mol Cell Proteomics	2018
31154438	Shraibman B	Mol Cell Proteomics	2019
26276717	Shukla HD	Cancer Lett	2015
27890424	Shukla KK	Urol Oncol	2017
29261697	Shuryak	PloS One	2017
28267650	Si	Aquatic toxicology (Amsterdam, Netherlands)	2017
26596544	Siddiqui MS	Mutat Res Rev Mutat Res	2015
24819597	Siebler	DNA repair	2014
32436746	Silva	Biotechnic & histochemistry	2020
23412012	Silva R	Radiat Environ Biophys	2013
26689947	Silva V	Int J Radiat Biol	2016
28916726	Silvers MA	J Biol Chem	2017
27014915	Simon PS	Oncotarget	2016
22364235	Singh	Photochemistry and photobiology	2012
24042341	Singh	The journal of investigative dermatology	2014
28792262	Singh	Expert review of molecular diagnostics	2017
24629784	Singh PK	Immunobiology	2014
25178936	Singh PK	Immunobiology	2015
25214475	Singh PK	Immunobiology	2015
[truncated: 634 more rows]

## Sheet: Rejected studies, phase II
PMID	Author (Last name, first author)	Journal	Year	Reason for rejection
28679765	Adams DL	Clin Cancer Res	2017	false comparators
29787436	Alavi MS	Health Phys	2018	false outcome
29951444	Aneva N	J Biomed Phys Eng	2018	false outcome
29176871	Arenas M	PLoS One	2017	false outcome
30323167	Bakkenist CJ	Cell Death Dis	2018	false comparator, false outcome
30605362	Balog RP	Int J Radiat Biol	2020	false outcome
28084002	Barjaktarovic Z	Proteomics Clin Appl	2017	false outcome
21440540	Boudra MT	Exp Cell Res	2011	false comparators
31665386	Brand M	J Radiat Res	2019	false outcome
22385081	Budworth H	J Oral Pathol Med	2012	false comparators
30991100	Chalubinska-Fendler J	Int J Radiat Oncol Biol Phys	2019	false outcome
32156042	Chaouni S	Antioxidants (Basel)	2020	false comparators
24720749	Chen D	Radiat Res	2014	false outcome
30333494	Chen F	Nat Commun	2018	false population
30096190	Chen JL	PLoS One	2018	false outcome
30126380	Chen YH	BMC Cancer	2018	false outcome
23946494	Chitikova ZV	Carcinogenesis	2013	false outcome
29862914	Cho SJ	Lymphat Res Biol	2018	false outcome
21862464	Coppé JP	Eur Heart J	2012	false outcome
28287017	Crotti S	Int J Radiat Biol	2017	false outcome
30342967	Dai J	Int J Radiat Oncol Biol Phys	2019	false comparators
26167980	Doukali H	Clin Chem Lab Med	2016	false comparators
24292395	Drobin K	J Environ Radioact	2014	false outcome
29165316	Fernández MI	Aging (Albany NY)	2017	false comparators
21722983	Franzese O	Radiother Oncol	2011	false comparators
32235817	Gao Y	Cancers (Basel)	2020	not a primary study
24309508	Garcia-Canton C	J Histochem Cytochem	2014	false outcome
22629318	Gehrmann M	PLoS One	2012	false outcome
29883248	Hansen TC	Int J Radiat Biol	2019	false outcome
31604087	He Y	J Allergy Clin Immunol	2020	false comparators
21768750	Heidari MH	J Radiat Res	2011	false outcome
30753115	Helmig S	Int J Radiat Biol	2019	false outcome
23144912	Henry E	PLoS One	2012	false outcome
23300022	Heylmann D	Cancer Epidemiol Biomarkers Prev	2013	false comparators
25666188	Ilienko IM	J Radiat Res	2015	false outcome
30582855	Ivanov VN	Probl Radiac Med Radiobiol	2018	false comparators
31176958	Kishimoto M	DNA Repair (Amst)	2019	false comparators
25573181	Kuo AH	Radiat Oncol	2015	false outcome
25968559	Li K	Int J Radiat Biol	2015	false outcome
30670937	Li S	Dose Response	2019	false comparator
25289758	Li XH	PLoS One	2014	false outcome
30221711	Liu Y	Mol Med Rep	2018	false outcome
31780635	Maalouf M	Haematologica	2020	false population
28264626	Moore HD	Int J Radiat Biol	2017	false outcome
29953521	Nayak S	PLoS One	2018	false outcome
24912482	Nikolaishvilli-Feinberg N	Radiat Oncol	2014	false outcome
25637534	Panyutin I	Biochem Biophys Res Commun	2015	false outcome
28440431	Park H	Mol Med Rep	2017	false outcome
29895215	Pei H	Cell Cycle	2018	false outcome
23988589	Pitiyage GN	Mutat Res	2013	false exposure, false comparators
21880712	Pustovalova M	J Biol Chem	2011	false outcome
25336152	Russo GL	Cell Mol Life Sci	2015	false comparators
26572960	Rybkina VL	Mol Med Rep	2016	false outcome
28492727	Santos NFGD	An Acad Bras Cienc	2017	false outcome
26909594	Schröder S	Oncotarget	2016	false outcome
24626185	Schwab SA	Cell Cycle	2014	false population
23421371	Siva S	J Interferon Cytokine Res	2013	false outcome
26316772	Siviero-Miachon AA	Vasc Health Risk Manag	2015	false outcome
25522009	Tkacz-Stachowska K	J Cell Physiol	2015	false outcome
25354556	Vandevoorde C	Eur Radiol	2015	false comparators
25996998	Vandevoorde C	PLoS One	2015	false outcome
23138885	Walpurgis K	Radiat Environ Biophys	2013	false outcome
23936236	Wang Y	PLoS One	2013	false outcome
28266624	Wen K	Sci Rep	2017	false outcome
30923558	Werbrouck J	J Occup Med Toxicol	2019	false outcome
23670890	Widłak P	Proteomics Clin Appl	2013	false outcome
29463096	Wiesemann A	Antioxid Redox Signal	2019	false population
28746279	Yi M	Plast Reconstr Surg	2017	false outome
23791364	Yu	Radiother Oncol	2013	false comparators
29619372	Zezulová M	Biomed Res Int	2018	false outcome
31551460	Zhang L	Sci Rep	2019	false outcome
24803825		World journal of gastroenterology	2014	false comparators
