# Supplementary material for: Ionizing Radiation Protein Biomarkers in Normal Tissue and Their Correlation to Radiosensitivity: A Systematic Review
Source: J Pers Med. 2021 Feb 19;11(2):140. doi: 10.3390/jpm11020140 (PMC7922485; doi:10.3390/jpm11020140)
Supplement: Supplementary file 1 [file jpm-11-00140-s001.zip › Supp Info 4_Repair foci changes.xlsx]

## Sheet: Tabelle1
	IR induced changes in repair foci
	Author, Date	γH2AX	53BP1	pATM	Method	Number of cells	System	Outcome	Total Dose (Gy)	Dose rate (Gy/min)	Source	Time (hr)	Donor
	Vasireddy, 2010	γH2AX	no	no	IF	min 100	LCLs RTOG 0-1	no significant differences in foci induction or depletion compared to AT-deficient LCLs	2	nr	137Cs	1, 8	Cancer patient (various tumor types)
	Vasireddy, 2010	γH2AX	no	no	IF	min 100	LCLs (AT)-deficient	no significant differences in foci induction or depletion compared to RTOG (0-1) control LCLs	2	nr	137Cs	1, 8	ATM
	Vasireddy, 2010	γH2AX	no	no	IF	min 100	LCLs RTOG 0-1	no significant difference between control and RS samples, on average.	2	0.62	137Cs	0.5, 1, 4, 8, 24	Cancer patient (various tumor types)
	Vasireddy, 2010	γH2AX	no	no	IF	min 100	LCLs RTOG >3	no significant difference between control and RS samples, on average.	2	0.62	137Cs	0.5, 1, 4, 8, 24	Cancer patient (various tumor types)
	Vasireddy, 2010	γH2AX	no	no	IF	min 100	LCLs RTOG 0-1	no significant difference between control and RS sample, on average.	2	0.62	137Cs	0.5, 1, 4, 8, 24	Cancer patient (various tumor types)
	Vasireddy, 2010	γH2AX	no	no	IF	min 100	LCL RS1 (late effects)	no significant difference between control and RS sample, on average.	2	0.62	137Cs	0.5, 1	Cancer patient (various tumor types)
	Vasireddy, 2010	γH2AX	no	no	IF	min 100	LCL RS1 (late effects)	LCLs RTOG >3 slow rate of γH2AX foci depletion, had higher basal levels of γH2AX foci	2	0.62	137Cs	4, 8, 24	Cancer patient (various tumor types)
	Bourton, 2011	γH2AX	no	no	FACS	min 20000	lymphocytes rs	lower no. Of foci than for controls and non overreactors	2	1.3-1.4	60Co	0.5	Cancer patients rs (over reactors)
	Bourton, 2011	γH2AX	no	no	FACS	min 20000	lymphocytes rs	no/small decrease compared to 0.5h	2	1.3-1.4	60Co	5, 24	Cancer patients rs (over reactors)
	Bourton, 2011	γH2AX	no	no	FACS	min 20000	lymphocytes non rs	higher than control and overreactors	2	1.3-1.4	60Co	0.5	Cancer paitents nor (non overreactors)
	Bourton, 2011	γH2AX	no	no	FACS	min 20000	lymphocytes non rs	decrease compared to 0.5 h, higher compared to normal	2	1.3-1.4	60Co	5	Cancer paitents nor (non overreactors)
	Bourton, 2011	γH2AX	no	no	FACS	min 20000	lymphocytes non rs	similar to control	2	1.3-1.4	60Co	24	Cancer paitents nor (non overreactors)
	Bourton, 2011	γH2AX	no	no	FACS	min 20000	lymphocytes	lower than controls	2	1.3-1.4	60Co	0.5	healthy
	Bourton, 2011	γH2AX	no	no	FACS	min 20000	lymphocytes	decreased compared to 0.5 h	2	1.3-1.4	60Co	5	healthy
	Bourton, 2011	γH2AX	no	no	FACS	min 20000	lymphocytes	similar to non overreactor	2	1.3-1.4	60Co	24	healthy
	Bourton, 2011	γH2AX	no	no	FACS	min 20000	lymphocytes rs	low relative fluorescence compared to other groups	2	1.3-1.4	60Co	0.5	ATM
	Bourton, 2011	γH2AX	no	no	FACS	min 20000	lymphocytes rs	no/small decrease compared to 0.5h	2	1.3-1.4	60Co	5, 24	ATM
	Goutham, 2012	γH2AX	no	no	IF	40	lymphocytes	residual γH2AX foci in head-and-neck cancer patients increased with the severity of oral mucositis and skin reaction	2	nr	6 MV x-ray linear accelerator	0.25, 3, 6	head-and-neck cancer patients (RTOG skin reaction grade 0-3, RTOG mucositis grade 0-4)
	Djuzenova, 2013	γH2AX	53BP1	no	IF	mean data of 500 nuclei	PBMCs Cancer (RTOG grade 0-1 and RTOG grade 3)	induced DNA damage 30 min after in vitro application of 0.5 Gy	0.5	2	6 MV x-ray linear accelerator	0.5	peripheral blood mononuclear cells derived from unselected breast cancer (BC) patients, 6 patients RTOG grade 3
	Djuzenova, 2013	γH2AX	53BP1	no	IF	mean data of 500 nuclei	PBMCs Cancer (RTOG grade 0-1 and RTOG grade 3)	higher number of residual foci in BC patients RTOG grade 3. DNA damage 30 min after in vitro application of 0.5 Gy was higher in both BC groups than that in control cells.	2	2	6 MV x-ray linear accelerator	24	peripheral blood mononuclear cells derived from unselected breast cancer (BC) patients, 6 patients RTOG grade 3
	Djuzenova, 2013	γH2AX	53BP1	no	IF	mean data of 500 nuclei	PBMCs normal	induced DNA damage 30 min after in vitro application of 0.5 Gy	0.5	2	6 MV x-ray linear accelerator	0.5	peripheral blood mononuclear cells from apparently healthy donors
	Djuzenova, 2013	γH2AX	53BP1	no	IF	mean data of 500 nuclei	PBMCs normal	DNA damage 30 min after in vitro application of 0.5 Gy was higher in both BC groups than that in control cells	2	2	6 MV x-ray linear accelerator	24	peripheral blood mononuclear cells from apparently healthy donors
	Mumbrekar, 2013	γH2AX	no	no	IF	min 40 cells or 40 foci	lymphocytes healthy	induced foci numbers were nonsignificant	2	1	X-Rays 120 kV (4 mA, 0.5 mm Cu filter)	0.25, 3, 6	healthy
	Mumbrekar, 2013	γH2AX	no	no	IF	min 40 cells or 40 foci	lymphocytes NOR (RTOG grade <2)	induced foci numbers were nonsignificant	2	4	X-Rays 120 kV (4 mA, 0.5 mm Cu filter)	0.25, 3, 6	breast cancer patients non overreactors nor (RTOG grade <2)
	Mumbrekar, 2013	γH2AX	no	no	IF	min 40 cells or 40 foci	lymphocytes OR (RTOG grade >_x0002_2)	induced foci numbers were nonsignificant	2	7	X-Rays 120 kV (4 mA, 0.5 mm Cu filter)	0.25, 3	breast cancer patients overreactors or (RTOG grade >_x0002_2)
	Mumbrekar, 2013	γH2AX	no	no	IF	min 40 cells or 40 foci	lymphocytes OR (RTOG grade >_x0002_2)	Statistically, higher numbers of foci in OR donors than in healthy donors, statistically significant higher PRD in OR than in NOR, OR, versus healthy donors, and NOR versus healthy donors, increasing PRD at 6 hours was found to be correlated with increasing RTOG	2	9	X-Rays 120 kV (4 mA, 0.5 mm Cu filter)	6	breast cancer patients overreactors or (RTOG grade >_x0002_2)
	Oorschot, 2013	γH2AX	no	no	IF	100	lymphocytes (OR grade 3 toxicity)	average similar number of γH2AX foci in OR compared to NR	1	nr	X-rays (250 KeV, 15 mA, 0.5 mmCu)	0.5	Prostate cancer patients, grade 3 toxicity (Blood samples were collected at least 2 years after radiation treatment)
	Oorschot, 2013	γH2AX	no	no	IF	100	lymphocytes (OR grade 3 toxicity)	more residual γH2AX foci in OR compared to NR	1	nr	X-rays (250 KeV, 15 mA, 0.5 mmCu)	24	Prostate cancer patients, grade 3 toxicity (Blood samples were collected at least 2 years after radiation treatment)
	Oorschot, 2013	γH2AX	no	no	IF	100	lymphocytes (NR grade 0 toxicitiy)	average similar number of γH2AX in NR compared to OR	1	nr	X-rays (250 KeV, 15 mA, 0.5 mmCu)	0.5	Prostate cancer patients, grade 0 toxicity (Blood samples were collected at least 2 years after radiation treatment)
	Oorschot, 2013	γH2AX	no	no	IF	100	lymphocytes (NR grade 0 toxicitiy)	less residual γH2AX foci in NR compared to OR	1	nr	X-rays (250 KeV, 15 mA, 0.5 mmCu)	24	Prostate cancer patients, grade 0 toxicity (Blood samples were collected at least 2 years after radiation treatment)
	Granzotto, 2015	γH2AX	no	pATMmax	IF	nr	skin fibroblasts rr	residual γH2AX foci cannot discriminate the radiosensitivity cases of OR patients but can predict the group I, II, IIIa and IIIb radiosensitivity	2	6	6-MeV γ-ray clinical irradiator	24	radioresistant skin fibroblasts (healthy), or cancer patients (CTCAE grade 0)
	Granzotto, 2015	γH2AX	no	pATMmax	IF	nr	AT fibroblasts rs	residual γH2AX foci cannot discriminate the radiosensitivity cases of OR patients but can predict the group I, II, IIIa and IIIb radiosensitivity	2	6	6-MeV γ-ray clinical irradiator	24	ATM-/- skin fibroblasts, hyper-sensitivie (CTCAE grade 5)
	Granzotto, 2015	γH2AX	no	pATMmax	IF	nr	LIG4-/- fibroblasts rs	residual γH2AX foci cannot discriminate the radiosensitivity cases of OR patients but can predict the group I, II, IIIa and IIIb radiosensitivity	2	6	6-MeV γ-ray clinical irradiator	24	LIGIV-/- skin fibroblasts, hyper-sensitive (CTCAE grade 5)
	Granzotto, 2015	γH2AX	no	pATMmax	IF	nr	skin fibroblasts rs	Inside the OR patients sub-population, no significant correlation was found between residual γH2AX foci and CTCAE and RTOG grades	2	6	6-MeV γ-ray clinical irradiator	24	OR patients of the “COPERNIC” collection (CTCAE grade 1-4)
	Pouliliou, 2015	γH2AX	no	no	WB (IF failed)	severeal million	PBMCs	The lower the γH2AX expression ratio (30 minutes), the higher the toxicity grade median γH2AX-ratio (30 minutes) dropped from2.68 to 1.38 and to 1.01 for toxicity grades 0, 1, and 2 to 3	2	0.45	60Co	0.5, 5, 24	peripheral blood mononuclear cells (PBMCs) from cancer patients
	Pouliliou, 2015	γH2AX	no	no	WB (IF failed)	severeal million	PBMCs	significant direct association of γH2AX-ratio (repair rate) (0.5h vs 4h) with grade of early toxicity. Median γH2AXratio (4h) increased from 0.62 to 0.85 and to 1.80 for toxicity grades 0, 1, and 2 to 3, respectively	2	0.45	60Co	0.5, 5, 24	peripheral blood mononuclear cells (PBMCs) from cancer patients
	Pouliliou, 2015	γH2AX	no	no	WB (IF failed)	severeal million	PBMCs	non significant direct association of RγH2AX-ratio(4h vs 24h) ranged from 0.18 to 10.00 (median: 1.00)	2	0.45	60Co	0.5, 5, 24	peripheral blood mononuclear cells (PBMCs) from cancer patients
	Lobachevsky, 2016	γH2AX	no	no	IF	150-300	lymphocytes OR (RTOG grade 3-4)	area under the ROC curve (AUC): increased Q values to increased rs	0.5	0.531	137Cs	1 , 3, 6 , 8 , 24	patients (varrious cancer types) with severe late radiation toxicity following radiotherapy
	Lobachevsky, 2016	γH2AX	no	no	IF	150-300	lymphocytes OR (RTOG grade 3-4)	area under the ROC curve (AUC): increased Q values to increased rs	1	0.531	137Cs	1 , 3, 6 , 8 , 24	patients (varrious cancer types) with severe late radiation toxicity following radiotherapy
	Lobachevsky, 2016	γH2AX	no	no	IF	150-300	lymphocytes OR (RTOG grade 3-4)	area under the ROC curve (AUC): increased Q values to increased rs	2	0.531	137Cs	1 , 3, 6 , 8 , 24	patients (varrious cancer types) with severe late radiation toxicity following radiotherapy
	Lobachevsky, 2016	γH2AX	no	no	IF	150-300	lymphocytes NOR control	area under the ROC curve (AUC): increased Q values to increased rs	0.5	0.531	137Cs	1 , 3, 6 , 8 , 24	matched sex, treatment site and intent, RT dose, use of chemotherapycontrol patients and when possible age
	Lobachevsky, 2016	γH2AX	no	no	IF	150-300	lymphocytes NOR control	area under the ROC curve (AUC): increased Q values to increased rs	1	0.531	137Cs	1 , 3, 6 , 8 , 24	matched sex, treatment site and intent, RT dose, use of chemotherapycontrol patients and when possible age
	Lobachevsky, 2016	γH2AX	no	no	IF	150-300	lymphocytes NOR control	area under the ROC curve (AUC): increased Q values to increased rs	2	0.531	137Cs	1 , 3, 6 , 8 , 24	matched sex, treatment site and intent, RT dose, use of chemotherapycontrol patients and when possible age
	Lobachevsky, 2016	γH2AX	no	no	IF	150-300	hair follicles OR	Pairwise analysis of ratio of foci at 3/24 h of NOR and OR patients confirmed the RS status in 11 out of 12 (92%)	3	0.531	137Cs	3, 8, 24	eyebrow
	Lobachevsky, 2016	γH2AX	no	no	IF	150-300	hair follicles NOR	Pairwise analysis of ratio of foci at 3/24 h of NOR and OR patients confirmed the RS status in 11 out of 12 (92%)	3	0.531	137Cs	3, 8, 24	eyebrow
	Buchbinder, 2018	γH2AX	no	no	IF	nr	T cells	higher MFI ratio for γH2AX in T cells (8.61) compared to narmal T cells, indicating a defect in DNA repair	2	nr	nr	1, 24	3-year-old Korean girl with LIG4-SCID (LIG4 variants (NM_001098268, c.1341G.T, p.Trp447Cys and NM_001098268, c.1103A.T, p.Asp368Val)).
	Buchbinder, 2018	γH2AX	no	no	IF	nr	NK cells	higher MFI ratio for γH2AX in NK cells (9.59) compared to normal NK cells, indicating a defect in DNA repair	2	nr	nr	1, 24	3-year-old Korean girl with LIG4-SCID (LIG4 variants (NM_001098268, c.1341G.T, p.Trp447Cys and NM_001098268, c.1103A.T, p.Asp368Val)).
	Vandersickel, 2010	γH2AX	no	no	IF	250-500	LVTHM cells synchronized in the G0/G1 phase	lower number of foci/cell compared to Ku70i	1	0.5	60Co	0.25, 0.5, 1	M10FA mock-transduced (spontaneously immortalized human breast epithelial cells)
	Vandersickel, 2010	γH2AX	no	no	IF	250-500	Ku70i cells synchronized in the G0/G1 phase	higher number of foci/cell compared to LVTHM	1	0.5	60Co	0.25, 0.5, 1	M10FA + Ku70 RNA interference
	Martin, 2011	γH2AX	53BP1	no	IF	nr	LCL	induction after 1 h, decrease after 4 and 8h (resolution), 0Gy level after 24 h	1	4.5	137Cs	1, 4, 8, 24	wildtype
	Martin, 2011	γH2AX	53BP1	no	IF	nr	LCL rs	impaired formation and resolution	1	4.5	137Cs	1, 4, 8, 24	ATM
	Martin, 2011	γH2AX	53BP1	no	IF	nr	LCL rs	impaired formation and resolution	1	4.5	137Cs	1, 4, 8, 24	NBS
	Martin, 2011	γH2AX	53BP1	no	IF	nr	LCL	impaired resolution	1	4.5	137Cs	1, 4, 8, 24	RNF168 mutated
	Martin, 2011	γH2AX	53BP1	no	IF	nr	LCL	impaired resolution	1	4.5	137Cs	1, 4, 8, 24	PNKP
	Martin, 2011	γH2AX	53BP1	no	IF	nr	LCL rs	impaired formation and resolution	1	4.5	137Cs	1, 4, 8, 24	LigIV mutated
	Martin, 2011	γH2AX	53BP1	no	IF	nr	LCL rs	donor specific impairments	1	4.5	137Cs	1, 4, 8, 24	radiation sensitive patients with XCIND-like disorder or a reduced survival fraction (SF%) by CSA
	Martin, 2014	γH2AX	no	no	IF	nr	LCL WT4	normal basal levels of γH2AX foci and normal repair kinetics	2	approx 4.5	137Cs	1, 4, 8, 24	healthy
	Martin, 2014	γH2AX	no	no	IF	nr	LCL AT4 rs	normal basal levels of γH2AX foci and normal repair kinetics	2	approx 4.5	137Cs	1, 4, 8, 24	ATM
	Martin, 2014	γH2AX	no	no	IF	nr	LCL RS63-3 rs	γH2AX was increased at 1 h compared with WT levels	2	approx 4.5	137Cs	1	homozygous MTPAP mutation
	Martin, 2014	γH2AX	no	no	IF	nr	LCL RS63-3 rs	normal basal levels of γH2AX foci and normal repair kinetics	2	approx 4.5	137Cs	4, 8, 24	homozygous MTPAP mutation
	Martin, 2014	γH2AX	no	no	IF	nr	LCL RS63-7 rs	γH2AX was increased at 1 h in RS63-7 compared with WT levels	2	approx 4.5	137Cs	1	homozygous MTPAP mutation
	Martin, 2014	γH2AX	no	no	IF	nr	LCL RS63-7 rs	normal basal levels of γH2AX foci and normal repair kinetics	2	approx 4.5	137Cs	4, 8, 24	homozygous MTPAP mutation
	Minafra, 2015	γH2AX	no	no	IF	nr	MCF10A	the number of foci gradually decreased at 6 and 24 h post-treatment	9	3.2 cGy/pulse	electron accelerator	0.5, 1 , 3 , 6 , 24	healthy
	Minafra, 2015	γH2AX	no	no	IF	nr	MCF10A	the number of foci gradually decreased at 6 and 24 h post-treatment	23	3.2 cGy/pulse	electron accelerator	0.5, 1, 3, 6, 24	healthy
	Miyake, 2019	γH2AX	53BP1	no	IF	200	Normal human skin fibroblast NB1RGB	mild sensitivity	2	0.44-2.61	60CO	4	healthy
	Miyake, 2019	γH2AX	53BP1	no	IF	200	iPSCs NB1RGB C2	hyper sensitivity - The disappearance of γH2AX foci was delayed for 4 hours	2	0.44-2.61	60CO	4	healthy
	Miyake, 2019	γH2AX	53BP1	no	IF	200	NB1RGB KCs 1stP	resistant	2	0.44-2.61	60CO	4	healthy
	Miyake, 2019	γH2AX	53BP1	no	IF	200	NB1RGB KCs 2ndP	resistant	2	0.44-2.61	60CO	4	healthy
	Miyake, 2019	γH2AX	53BP1	no	IF	200	NB1RGB KCs 3rdP	resistant	2	0.44-2.61	60CO	4	healthy
	Nguyen, 2019	γH2AX	no	no	IF	min 100	Treg	No significant residual γH2AX foci were found at 24 hours in the three T lymphocyte subsets	2	2.7	137Cs	0.5, 24	healthy
	Nguyen, 2019	γH2AX	no	no	IF	min 100	CCR6+Th17	sensitive to IR-induced senescence - number of γH2AX foci at 30min after 2Gy IR was highest in CCR6+Th17, No significant residual γH2AX foci were found at 24 hours in the three T lymphocyte subsets	2	2.7	137Cs	0.5, 24	healthy
	Nguyen, 2019	γH2AX	no	no	IF	min 100	CCR6negTh	No significant residual γH2AX foci were found at 24 hours in the three T lymphocyte subsets	2	2.7	137Cs	0.5, 24	healthy
	IF (immunofluoroscence), NOR (non over reactors), nr (not reported), OR (overreactors)radioresistent (rr), rs (radiosensitive), RTOG (Radiation Therapy Oncology Group), WB (Western blot)
