# Supplementary material for: Ionizing Radiation Protein Biomarkers in Normal Tissue and Their Correlation to Radiosensitivity: A Systematic Review
Source: J Pers Med. 2021 Feb 19;11(2):140. doi: 10.3390/jpm11020140 (PMC7922485; doi:10.3390/jpm11020140)
Supplement: Supplementary file 1 [file jpm-11-00140-s001.zip › Supp Info 5_Changes non repair foci.xlsx]

## Sheet: Tabelle1
	List of IR-induced protein changes (not concerning repair foci)
	Author, Date	Marker	Abundance ratio (compared to control)	Method	System	Outcome	Total Dose (Gy)	Dose rate (Gy/min)	Source	Time	Donor	Irradiation
	Braicu, 2014	VEGFA	significant decrease	ELISA	Serum	decrease in VEGFA concentration leads to increase in survival, >500 pg/mL negative influence on survival	approx 48	nr	6 MVphoton linear accelerator	nr	72 primary cervical cancer patients (female, age range 30-71)	in vivo
	Braicu, 2014	TIMP2	significant increase	ELISA	Serum	decrease in TIMP2 after IR leads to decrease in survival	approx 48	nr	6 MVphoton linear accelerator	nr	72 primary cervical cancer patients (female, age range 30-71)	in vivo
	Braicu, 2014	MMP2	significant increase	ELISA	Serum	nr	approx 48	nr	6 MVphoton linear accelerator	nr	72 primary cervical cancer patients (female, age range 30-71)	in vivo
	Braicu, 2014	MMP9	significant decrease	ELISA	Serum	nr	approx 48	nr	6 MVphoton linear accelerator	nr	72 primary cervical cancer patients (female, age range 30-71)	in vivo
	Rodriguez-Gil, 2014	C-reactive protein (CRP)	signficant increase	ELISA	plasma	pre- or post-RT CRP levels of 2 mg/mL or an increase of CRP levels >1 mg/mL after RT leads to early adverse skin reactions (EASR)	45-50.4	nr	6 and/or 10 MV photons	6 weeks (immediately after completion of RT)	159 Breast Cancer patients (female, age 50-58)	in vivo
	Skiöld, 2014	8-oxo-dG	significant increase	LC-MSMS	blood/leukocytes (RTOG 0)	normo-sensitive	0.005	0.00025	137Cs	1 h	9 Breast Cancer patients (female, average age 52)	in vitro
	Skiöld, 2014	8-oxo-dG	significant decrease	LC-MSMS	blood/leukocytes (RTOG 4)	hypersensitive	0.005	0.00025	137Cs	1 h	8 Breast Cancer patients (female, average age 52)	in vitro
	Skiöld, 2014	BLVRB	no change	LC-MSMS	blood/leukocytes (RTOG 0)	normo-sensitive	0.001	0.00025	137Cs	3 h	9 Breast Cancer patients (female, average age 52)	in vitro
	Skiöld, 2014	BLVRB	significant increase	LC-MSMS	blood/leukocytes (RTOG 4)	hypersensitive	0.001	0.00025	137Cs	3 h	8 Breast Cancer patients (female, average age 52)	in vitro
	Skiöld, 2014	PRDX2	significant decrease	LC-MSMS	blood/leukocytes (RTOG 0)	normo-sensitive	0.001	0.00025	137Cs	3 h	9 Breast Cancer patients (female, average age 52)	in vitro
	Skiöld, 2014	PRDX2	significant increase	LC-MSMS	blood/leukocytes (RTOG 4)	hypersensitive	0.001	0.00025	137Cs	3 h	8 Breast Cancer patients (female, average age 52)	in vitro
	Skiöld, 2014	SOD1	significant decrease	LC-MSMS	blood/leukocytes (RTOG 0)	normo-sensitive	0.001	0.00025	137Cs	3 h	9 Breast Cancer patients (female, average age 52)	in vitro
	Skiöld, 2014	SOD1	no change	LC-MSMS	blood/leukocytes (RTOG 4)	hypersensitive	0.001	0.00025	137Cs	3 h	8 Breast Cancer patients (female, average age 52)	in vitro
	Skiöld, 2014	CA1	significant decrease	LC-MSMS	blood/leukocytes (RTOG 0)	normo-sensitive	0.001	0.00025	137Cs	3 h	9 Breast Cancer patients (female, average age 52)	in vitro
	Skiöld, 2014	CA1	no change	LC-MSMS	blood/leukocytes (RTOG 4)	hypersensitive	0.001	0.00025	137Cs	3 h	8 Breast Cancer patients (female, average age 52)	in vitro
	Skiöld, 2014	PARK7	significant decrease	LC-MSMS	blood/leukocytes (RTOG 0)	normo-sensitive	0.001	0.00025	137Cs	3 h	9 Breast Cancer patients (female, average age 52)	in vitro
	Skiöld, 2014	PARK7	no change	LC-MSMS	blood/leukocytes (RTOG 4)	hypersensitive	0.001	0.00025	137Cs	3 h	8 Breast Cancer patients (female, average age 52)	in vitro
	Skiöld, 2014	SH3BGRL3	significant decrease	LC-MSMS	blood/leukocytes (RTOG 0)	normo-sensitive	0.001	0.00025	137Cs	3 h	9 Breast Cancer patients (female, average age 52)	in vitro
	Skiöld, 2014	SH3BGRL3	no change	LC-MSMS	blood/leukocytes (RTOG 4)	hypersensitive	0.001	0.00025	137Cs	3 h	8 Breast Cancer patients (female, average age 52)	in vitro
	Yu, 2018	Cofilin-2	increase	ELISA	Serum	radiosensitivity groups	68.2–72.32	nr	nr	nr	35 NPC patients (25 male, 10 female), 22 patients< age 50, 13 patients >50)	in vivo
	Yu, 2018	Cofilin-2	significant increase	ELISA	Serum	radioresistance groups	68.2–72.32	nr	nr	nr	35 NPC patients (27 male, 8 female), 24 patients < age 50, 11 patients >50)	in vivo
	Lacombe, 2019	adenylate kinase 2 (AK2)	significant increase	WB	T lymphocytes (Grade > 2 breast fibrosis+)	Grade > 2 breast fibrosis+	8	nr	nr	nr	Breast Cancer patients (5 female, age 50-80)	ex vivo
	Lacombe, 2019	adenylate kinase 2 (AK2)	no change	WB	T lymphocytes (Grade < 2 breast fibrosis+)	nr	8	nr	nr	nr	Breast Cancer patients (5 female, age 50-80)	ex vivo
	Lacombe, 2019	annexin A1 (ANXA1)	no change	WB	T lymphocytes (Grade > 2 breast fibrosis+)	nr	8	nr	nr	nr	Breast Cancer patients (5 female, age 50-80)	ex vivo
	Lacombe, 2019	annexin A1 (ANXA1)	no change	WB	T lymphocytes (Grade < 2 breast fibrosis+)	nr	8	nr	nr	nr	Breast Cancer patients (5 female, age 50-80)	ex vivo
	Lacombe, 2019	isocitrate dehydrogenase 2 (IDH2)	no change	WB	T lymphocytes (Grade > 2 breast fibrosis+)	nr	8	nr	nr	nr	Breast Cancer patients (5 female, age 50-80)	ex vivo
	Lacombe, 2019	isocitrate dehydrogenase 2 (IDH2)	no change	WB	T lymphocytes (Grade < 2 breast fibrosis+)	nr	8	nr	nr	nr	Breast Cancer patients (5 female, age 50-80)	ex vivo
	Lacombe, 2019	HSPA8	no change	WB	T lymphocytes (Grade > 2 breast fibrosis+)	nr	8	nr	nr	nr	Breast Cancer patients (5 female, age 50-80)	ex vivo
	Lacombe, 2019	HSPA8	no change	WB	T lymphocytes (Grade < 2 breast fibrosis+)	nr	8	nr	nr	nr	Breast Cancer patients (5 female, age 50-80)	ex vivo
	Lacombe, 2019	Nox4	no change	WB	T lymphocytes (Grade > 2 breast fibrosis+)	nr	8	nr	nr	nr	Breast Cancer patients (5 female, age 50-80)	ex vivo
	Lacombe, 2019	Nox4	no change	WB	T lymphocytes (Grade < 2 breast fibrosis+)	nr	8	nr	nr	nr	Breast Cancer patients (5 female, age 50-80)	ex vivo
	Cao, 2011	Caspase 3	significant increase	FACS	CD4+CD25+ Treg cells	radiosensitive	0.94; 1.875; 7.5	4.8	137Cs	overnight	5 healthy donors	in vitro
	Cao, 2011	Caspase 3	significant increase	FACS	CD4+CD25- T cells	normal	0.94; 1.875; 7.5	4.8	137Cs	overnight	5 healthy donors	in vitro
	Cao, 2011	Bax	dose dependent increase	FACS	CD4+CD25+ Treg cells	radiosensitive	0.94; 1.875; 7.5	4.8	137Cs	overnight	5 healthy donors	in vitro
	Cao, 2011	Bax	dose dependent increase	FACS	CD4+CD25- T cells	normal	0.94; 1.875; 7.5	4.8	137Cs	overnight	5 healthy donors	in vitro
	Cao, 2011	Il-1Beta	significant decrease	Luminex	CD4+CD25+ Treg cells	radiosensitive	0.94	4.8	137Cs	overnight	5 healthy donors	in vitro
	Cao, 2011	Il-1Beta	no change	Luminex	CD4+CD25- T cells	normal	0.94	4.8	137Cs	overnight	5 healthy donors	in vitro
	Cao, 2011	Il-2	no change	Luminex	CD4+CD25+ Treg cells	radiosensitive	0.94	4.8	137Cs	overnight	5 healthy donors	in vitro
	Cao, 2011	Il-2	no change	Luminex	CD4+CD25- T cells	normal	0.94	4.8	137Cs	overnight	5 healthy donors	in vitro
	Cao, 2011	Il-2	no change	Luminex	CD4+CD25+ Treg cells	radiosensitive	1875	4.8	137Cs	overnight	5 healthy donors	in vitro
	Cao, 2011	Il-2	no change	Luminex	CD4+CD25- T cells	normal	1875	4.8	137Cs	overnight	5 healthy donors	in vitro
	Cao, 2011	Il-4	no change	Luminex	CD4+CD25+ Treg cells	radiosensitive	0.94	4.8	137Cs	overnight	5 healthy donors	in vitro
	Cao, 2011	Il-4	no change	Luminex	CD4+CD25- T cells	normal	0.94	4.8	137Cs	overnight	5 healthy donors	in vitro
	Cao, 2011	Il-4	no change	Luminex	CD4+CD25+ Treg cells	radiosensitive	1875	4.8	137Cs	overnight	5 healthy donors	in vitro
	Cao, 2011	Il-4	no change	Luminex	CD4+CD25- T cells	normal	1875	4.8	137Cs	overnight	5 healthy donors	in vitro
	Cao, 2011	Il-6	no change	Luminex	CD4+CD25+ Treg cells	radiosensitive	0.94	4.8	137Cs	overnight	5 healthy donors	in vitro
	Cao, 2011	Il-6	no change	Luminex	CD4+CD25- T cells	normal	0.94	4.8	137Cs	overnight	5 healthy donors	in vitro
	Cao, 2011	Il-6	significant decrease	Luminex	CD4+CD25+ Treg cells	radiosensitive	1875	4.8	137Cs	overnight	5 healthy donors	in vitro
	Cao, 2011	Il-6	no change	Luminex	CD4+CD25- T cells	normal	1875	4.8	137Cs	overnight	5 healthy donors	in vitro
	Cao, 2011	Il-10	significant decrease	Luminex	CD4+CD25+ Treg cells	radiosensitive	0.94	4.8	137Cs	overnight	5 healthy donors	in vitro
	Cao, 2011	Il-10	significant decrease	Luminex	CD4+CD25- T cells	normal	0.94	4.8	137Cs	overnight	5 healthy donors	in vitro
	Cao, 2011	Il-10	significant decrease	Luminex	CD4+CD25+ Treg cells	radiosensitive	1875	4.8	137Cs	overnight	5 healthy donors	in vitro
	Cao, 2011	Il-10	no change	Luminex	CD4+CD25- T cells	normal	1875	4.8	137Cs	overnight	5 healthy donors	in vitro
	Cao, 2011	Interferon Gamma	significant increase	Luminex	CD4+CD25+ Treg cells	radiosensitive	0.94	4.8	137Cs	overnight	5 healthy donors	in vitro
	Cao, 2011	Interferon Gamma	significant increase	Luminex	CD4+CD25- T cells	normal	0.94	4.8	137Cs	overnight	5 healthy donors	in vitro
	Cao, 2011	Interferon Gamma	significant increase	Luminex	CD4+CD25+ Treg cells	radiosensitive	1875	4.8	137Cs	overnight	5 healthy donors	in vitro
	Cao, 2011	Interferon Gamma	significant increase	Luminex	CD4+CD25- T cells	normal	1875	4.8	137Cs	overnight	5 healthy donors	in vitro
	Cao, 2011	TNFalpha	no change	Luminex	CD4+CD25+ Treg cells	radiosensitive	0.94	4.8	137Cs	overnight	5 healthy donors	in vitro
	Cao, 2011	TNFalpha	significant decrease	Luminex	CD4+CD25- T cells	normal	0.94	4.8	137Cs	overnight	5 healthy donors	in vitro
	Cao, 2011	TNFalpha	significant decrease	Luminex	CD4+CD25+ Treg cells	radiosensitive	1875	4.8	137Cs	overnight	5 healthy donors	in vitro
	Cao, 2011	TNFalpha	significant increase	Luminex	CD4+CD25- T cells	normal	1875	4.8	137Cs	overnight	5 healthy donors	in vitro
	Park, 2012	angiostatin	no change	ELISA	HHSEC	radioresistant	4	2-3	137Cs	6 h	Human Hepatic Sinusoidal Endothelial Cells	in vitro
	Park, 2012	angiostatin	no change	ELISA	HHSEC	radioresistant	4	2-3	137Cs	12 h	Human Hepatic Sinusoidal Endothelial Cells	in vitro
	Park, 2012	angiostatin	no change	ELISA	HHSEC	radioresistant	4	2-3	137Cs	24 h	Human Hepatic Sinusoidal Endothelial Cells	in vitro
	Park, 2012	angiostatin	no change	ELISA	HHSEC	radioresistant	4	2-3	137Cs	48 h	Human Hepatic Sinusoidal Endothelial Cells	in vitro
	Park, 2012	angiostatin	no change	ELISA	HDMEC	radiosensitive	4	2-3	137Cs	6 h	Human Dermal Microvascular Endothelial Cells	in vitro
	Park, 2012	angiostatin	no change	ELISA	HDMEC	radiosensitive	4	2-3	137Cs	12 h	Human Dermal Microvascular Endothelial Cells	in vitro
	Park, 2012	angiostatin	significant increase	ELISA	HDMEC	radiosensitive	4	2-3	137Cs	24 h	Human Dermal Microvascular Endothelial Cells	in vitro
	Park, 2012	angiostatin	no change	ELISA	HDMEC	radiosensitive	4	2-3	137Cs	48 h	Human Dermal Microvascular Endothelial Cells	in vitro
	Fekete, 2015	PDGF-AA	no change	Luminex	MSCs	nr	30	nr	137Cs	7 d	primary MSCs, collected from BM aspirations (iliac crests) of volunteer healthy donors	in vitro
	Fekete, 2015	PDGF-AA	significant decrease	Luminex	MSCs	nr	30	nr	137Cs	14 d, 21 d, 28 d	primary MSCs, collected from BM aspirations (iliac crests) of volunteer healthy donors	in vitro
	Fekete, 2015	PDGF-AA	no change	Luminex	MSCs	nr	60	nr	137Cs	7 d, 14 d	primary MSCs, collected from BM aspirations (iliac crests) of volunteer healthy donors	in vitro
	Fekete, 2015	PDGF-AA	significant decrease	Luminex	MSCs	nr	60	nr	137Cs	21 d, 28 d	primary MSCs, collected from BM aspirations (iliac crests) of volunteer healthy donors	in vitro
	Fekete, 2015	PDGF-AB/BB	no change	Luminex	MSCs	nr	30	nr	137Cs	7 d, 14 d, 21 d, 28 d	primary MSCs, collected from BM aspirations (iliac crests) of volunteer healthy donors	in vitro
	Fekete, 2015	PDGF-AB/BB	no change	Luminex	MSCs	nr	60	nr	137Cs	7 d, 14 d, 21 d, 28 d	primary MSCs, collected from BM aspirations (iliac crests) of volunteer healthy donors	in vitro
	Fekete, 2015	GRO	no change	Luminex	MSCs	nr	30	nr	137Cs	7 d, 14 d, 21 d, 28 d	primary MSCs, collected from BM aspirations (iliac crests) of volunteer healthy donors	in vitro
	Fekete, 2015	GRO	no change	Luminex	MSCs	nr	60	nr	137Cs	7 d, 14 d, 21 d, 28 d	primary MSCs, collected from BM aspirations (iliac crests) of volunteer healthy donors	in vitro
	Fekete, 2015	IL-6	no change	Luminex	MSCs	nr	30	nr	137Cs	7 d, 14 d, 21 d, 28 d	primary MSCs, collected from BM aspirations (iliac crests) of volunteer healthy donors	in vitro
	Fekete, 2015	IL-6	no change	Luminex	MSCs	nr	60	nr	137Cs	7 d, 14 d, 21 d, 28 d	primary MSCs, collected from BM aspirations (iliac crests) of volunteer healthy donors	in vitro
	Fekete, 2015	VEGF	sinnificant decrease	Luminex	MSCs	nr	30	nr	137Cs	7 d, 14 d, 21 d, 28 d	primary MSCs, collected from BM aspirations (iliac crests) of volunteer healthy donors	in vitro
	Fekete, 2015	VEGF	significant decrease	Luminex	MSCs	nr	60	nr	137Cs	7 d, 14 d, 21 d, 28 d	primary MSCs, collected from BM aspirations (iliac crests) of volunteer healthy donors	in vitro
	Minafra, 2015	PARP	0.85	WB	MCF10A	nr	9	3.2 cGy/pulse	electron accelerator	24 h	human nontumorigenic breast epithelial cell line (female, 36 years)	in vitro
	Minafra, 2015	PARP	1.01	WB	MCF10A	nr	9	3.2 cGy/pulse	electron accelerator	48 h	human nontumorigenic breast epithelial cell line (female, 36 years)	in vitro
	Minafra, 2015	PARP	1.13	WB	MCF10A	nr	9	3.2 cGy/pulse	electron accelerator	72 h	human nontumorigenic breast epithelial cell line (female, 36 years)	in vitro
	Minafra, 2015	PARP	1	WB	MCF10A	nr	23	3.2 cGy/pulse	electron accelerator	24 h	human nontumorigenic breast epithelial cell line (female, 36 years)	in vitro
	Minafra, 2015	PARP	1.1	WB	MCF10A	nr	23	3.2 cGy/pulse	electron accelerator	48 h	human nontumorigenic breast epithelial cell line (female, 36 years)	in vitro
	Minafra, 2015	PARP	1.1	WB	MCF10A	nr	23	3.2 cGy/pulse	electron accelerator	72 h	human nontumorigenic breast epithelial cell line (female, 36 years)	in vitro
	Minafra, 2015	FAS	1.92	WB	MCF10A	nr	9	3.2 cGy/pulse	electron accelerator	24 h	human nontumorigenic breast epithelial cell line (female, 36 years)	in vitro
	Minafra, 2015	FAS	1.98	WB	MCF10A	nr	9	3.2 cGy/pulse	electron accelerator	48 h	human nontumorigenic breast epithelial cell line (female, 36 years)	in vitro
	Minafra, 2015	FAS	3.09	WB	MCF10A	nr	9	3.2 cGy/pulse	electron accelerator	72 h	human nontumorigenic breast epithelial cell line (female, 36 years)	in vitro
	Minafra, 2015	FAS	1.48	WB	MCF10A	nr	23	3.2 cGy/pulse	electron accelerator	24 h	human nontumorigenic breast epithelial cell line (female, 36 years)	in vitro
	Minafra, 2015	FAS	2.18	WB	MCF10A	nr	23	3.2 cGy/pulse	electron accelerator	48 h	human nontumorigenic breast epithelial cell line (female, 36 years)	in vitro
	Minafra, 2015	FAS	2.54	WB	MCF10A	nr	23	3.2 cGy/pulse	electron accelerator	72 h	human nontumorigenic breast epithelial cell line (female, 36 years)	in vitro
	Minafra, 2015	Pro-Caspase 8	0.92	WB	MCF10A	nr	9	3.2 cGy/pulse	electron accelerator	24 h	human nontumorigenic breast epithelial cell line (female, 36 years)	in vitro
	Minafra, 2015	Pro-Caspase 8	0.92	WB	MCF10A	nr	9	3.2 cGy/pulse	electron accelerator	48 h	human nontumorigenic breast epithelial cell line (female, 36 years)	in vitro
	Minafra, 2015	Pro-Caspase 8	0.64	WB	MCF10A	nr	9	3.2 cGy/pulse	electron accelerator	72 h	human nontumorigenic breast epithelial cell line (female, 36 years)	in vitro
	Minafra, 2015	Pro-Caspase 8	0.79	WB	MCF10A	nr	23	3.2 cGy/pulse	electron accelerator	24 h	human nontumorigenic breast epithelial cell line (female, 36 years)	in vitro
	Minafra, 2015	Pro-Caspase 8	0.75	WB	MCF10A	nr	23	3.2 cGy/pulse	electron accelerator	48 h	human nontumorigenic breast epithelial cell line (female, 36 years)	in vitro
	Minafra, 2015	Pro-Caspase 8	0.78	WB	MCF10A	nr	23	3.2 cGy/pulse	electron accelerator	72 h	human nontumorigenic breast epithelial cell line (female, 36 years)	in vitro
	Minafra, 2015	PLK1	2.21	WB	MCF10A	nr	9	3.2 cGy/pulse	electron accelerator	24 h	human nontumorigenic breast epithelial cell line (female, 36 years)	in vitro
	Minafra, 2015	PLK1	1.45	WB	MCF10A	nr	9	3.2 cGy/pulse	electron accelerator	48 h	human nontumorigenic breast epithelial cell line (female, 36 years)	in vitro
	Minafra, 2015	PLK1	0.69	WB	MCF10A	nr	9	3.2 cGy/pulse	electron accelerator	72 h	human nontumorigenic breast epithelial cell line (female, 36 years)	in vitro
	Minafra, 2015	PLK1	1.73	WB	MCF10A	nr	23	3.2 cGy/pulse	electron accelerator	24 h	human nontumorigenic breast epithelial cell line (female, 36 years)	in vitro
	Minafra, 2015	PLK1	0.74	WB	MCF10A	nr	23	3.2 cGy/pulse	electron accelerator	48 h	human nontumorigenic breast epithelial cell line (female, 36 years)	in vitro
	Minafra, 2015	PLK1	0.45	WB	MCF10A	nr	23	3.2 cGy/pulse	electron accelerator	72 h	human nontumorigenic breast epithelial cell line (female, 36 years)	in vitro
	Minafra, 2015	P53	1.9	WB	MCF10A	nr	9	3.2 cGy/pulse	electron accelerator	24 h	human nontumorigenic breast epithelial cell line (female, 36 years)	in vitro
	Minafra, 2015	P53	2.3	WB	MCF10A	nr	9	3.2 cGy/pulse	electron accelerator	48 h	human nontumorigenic breast epithelial cell line (female, 36 years)	in vitro
	Minafra, 2015	P53	3.15	WB	MCF10A	nr	9	3.2 cGy/pulse	electron accelerator	72 h	human nontumorigenic breast epithelial cell line (female, 36 years)	in vitro
	Minafra, 2015	P53	1.7	WB	MCF10A	nr	23	3.2 cGy/pulse	electron accelerator	24 h	human nontumorigenic breast epithelial cell line (female, 36 years)	in vitro
	Minafra, 2015	P53	1.6	WB	MCF10A	nr	23	3.2 cGy/pulse	electron accelerator	48 h	human nontumorigenic breast epithelial cell line (female, 36 years)	in vitro
	Minafra, 2015	P53	1.6	WB	MCF10A	nr	23	3.2 cGy/pulse	electron accelerator	72 h	human nontumorigenic breast epithelial cell line (female, 36 years)	in vitro
	Minafra, 2015	p-EGFR	1.2	WB	MCF10A	nr	9	3.2 cGy/pulse	electron accelerator	24 h	human nontumorigenic breast epithelial cell line (female, 36 years)	in vitro
	Minafra, 2015	p-EGFR	1.5	WB	MCF10A	nr	9	3.2 cGy/pulse	electron accelerator	48 h	human nontumorigenic breast epithelial cell line (female, 36 years)	in vitro
	Minafra, 2015	p-EGFR	1.9	WB	MCF10A	nr	9	3.2 cGy/pulse	electron accelerator	72 h	human nontumorigenic breast epithelial cell line (female, 36 years)	in vitro
	Minafra, 2015	p-EGFR	0.9	WB	MCF10A	nr	23	3.2 cGy/pulse	electron accelerator	24 h	human nontumorigenic breast epithelial cell line (female, 36 years)	in vitro
	Minafra, 2015	p-EGFR	1.8	WB	MCF10A	nr	23	3.2 cGy/pulse	electron accelerator	48 h	human nontumorigenic breast epithelial cell line (female, 36 years)	in vitro
	Minafra, 2015	p-EGFR	1.6	WB	MCF10A	nr	23	3.2 cGy/pulse	electron accelerator	72 h	human nontumorigenic breast epithelial cell line (female, 36 years)	in vitro
	Minafra, 2015	EGFR	1.4	WB	MCF10A	nr	9	3.2 cGy/pulse	electron accelerator	24 h	human nontumorigenic breast epithelial cell line (female, 36 years)	in vitro
	Minafra, 2015	EGFR	3.2	WB	MCF10A	nr	9	3.2 cGy/pulse	electron accelerator	48 h	human nontumorigenic breast epithelial cell line (female, 36 years)	in vitro
	Minafra, 2015	EGFR	13.3	WB	MCF10A	nr	9	3.2 cGy/pulse	electron accelerator	72 h	human nontumorigenic breast epithelial cell line (female, 36 years)	in vitro
	Minafra, 2015	EGFR	1.25	WB	MCF10A	nr	23	3.2 cGy/pulse	electron accelerator	24 h	human nontumorigenic breast epithelial cell line (female, 36 years)	in vitro
	Minafra, 2015	EGFR	2.75	WB	MCF10A	nr	23	3.2 cGy/pulse	electron accelerator	48 h	human nontumorigenic breast epithelial cell line (female, 36 years)	in vitro
	Minafra, 2015	EGFR	4.4	WB	MCF10A	nr	23	3.2 cGy/pulse	electron accelerator	72 h	human nontumorigenic breast epithelial cell line (female, 36 years)	in vitro
	Minafra, 2015	c-MYC	1.16	WB	MCF10A	nr	9	3.2 cGy/pulse	electron accelerator	24 h	human nontumorigenic breast epithelial cell line (female, 36 years)	in vitro
	Minafra, 2015	c-MYC	1.45	WB	MCF10A	nr	9	3.2 cGy/pulse	electron accelerator	48 h	human nontumorigenic breast epithelial cell line (female, 36 years)	in vitro
	Minafra, 2015	c-MYC	1.5	WB	MCF10A	nr	9	3.2 cGy/pulse	electron accelerator	72 h	human nontumorigenic breast epithelial cell line (female, 36 years)	in vitro
	Minafra, 2015	c-MYC	1.24	WB	MCF10A	nr	23	3.2 cGy/pulse	electron accelerator	24 h	human nontumorigenic breast epithelial cell line (female, 36 years)	in vitro
	Minafra, 2015	c-MYC	1.31	WB	MCF10A	nr	23	3.2 cGy/pulse	electron accelerator	48 h	human nontumorigenic breast epithelial cell line (female, 36 years)	in vitro
	Minafra, 2015	c-MYC	1.12	WB	MCF10A	nr	23	3.2 cGy/pulse	electron accelerator	72 h	human nontumorigenic breast epithelial cell line (female, 36 years)	in vitro
	Nishad, 2015	GRP78	no change	WB	PBMCs	nr	0.3	0.40	60Co	1 h	8 healthy adult volunteers (4 male/4 female), age 25-45	in vitro
	Nishad, 2015	GRP78	significant increase	2DE/MS	PBMCs	nr	0.3	0.40	60Co	1 h	8 healthy adult volunteers (4 male/4 female), age 25-45	in vitro
	Nishad, 2015	GRP78	significant increase	WB	PBMCs	nr	1	0.40	60Co	1 h	8 healthy adult volunteers (4 male/4 female), age 25-45	in vitro
	Nishad, 2015	GRP78	no change	2DE/MS	PBMCs	nr	1	0.40	60Co	1 h	8 healthy adult volunteers (4 male/4 female), age 25-45	in vitro
	Nishad, 2015	HSP90	significant decrease	WB	PBMCs	nr	0.3	0.40	60Co	1 h	8 healthy adult volunteers (4 male/4 female), age 25-45	in vitro
	Nishad, 2015	HSP90	significant decrease	2DE/MS	PBMCs	nr	0.3	0.40	60Co	1 h	8 healthy adult volunteers (4 male/4 female), age 25-45	in vitro
	Nishad, 2015	HSP90	significant decrease	WB	PBMCs	nr	1	0.40	60Co	1 h	8 healthy adult volunteers (4 male/4 female), age 25-45	in vitro
	Nishad, 2015	HSP90	significant decrease	2DE/MS	PBMCs	nr	1	0.40	60Co	1 h	8 healthy adult volunteers (4 male/4 female), age 25-45	in vitro
	Nishad, 2015	PDIA3	significant decrease	WB	PBMCs	nr	0.3	0.40	60Co	1 h	8 healthy adult volunteers (4 male/4 female), age 25-45	in vitro
	Nishad, 2015	PDIA3	nr	2DE/MS	PBMCs	nr	0.3	0.40	60Co	1 h	8 healthy adult volunteers (4 male/4 female), age 25-45	in vitro
	Nishad, 2015	PDIA3	significant decrease	WB	PBMCs	nr	1	0.40	60Co	1 h	8 healthy adult volunteers (4 male/4 female), age 25-45	in vitro
	Nishad, 2015	PDIA3	nr	2DE/MS	PBMCs	nr	1	0.40	60Co	1 h	8 healthy adult volunteers (4 male/4 female), age 25-45	in vitro
	Nishad, 2015	PRDX6	significant increase	WB	PBMCs	nr	300	0.40	60Co	1 h	8 healthy adult volunteers (4 male/4 female), age 25-45	in vitro
	Nishad, 2015	PRDX6	significant increase	2DE/MS	PBMCs	nr	300	0.40	60Co	1 h	8 healthy adult volunteers (4 male/4 female), age 25-45	in vitro
	Nishad, 2015	PRDX6	significant increase	WB	PBMCs	nr	1	0.40	60Co	1 h	8 healthy adult volunteers (4 male/4 female), age 25-45	in vitro
	Nishad, 2015	PRDX6	no change	2DE/MS	PBMCs	nr	1	0.40	60Co	1 h	8 healthy adult volunteers (4 male/4 female), age 25-45	in vitro
	Shimura, 2015	cyclin D1	no change	WB	WI-38 (detergent insoluble fraction)	nr	0.46	0.70	X-Ray	nr	human fibroblasts derived from fetal lung tissue (female, 3 month gestation)	in vitro
	Shimura, 2015	cyclin D1	no change	WB	WI-38 (detergent insoluble fraction)	nr	2.3	0.70	X-Ray	nr	human fibroblasts derived from fetal lung tissue (female, 3 month gestation)	in vitro
	Shimura, 2015	cyclin D1	no change	WB	WI-38 (detergent insoluble fraction)	nr	11.5	0.70	X-Ray	nr	human fibroblasts derived from fetal lung tissue (female, 3 month gestation)	in vitro
	Shimura, 2015	cyclin D1	no change	WB	WI-38 (detergent insoluble fraction)	nr	23	0.70	X-Ray	nr	human fibroblasts derived from fetal lung tissue (female, 3 month gestation)	in vitro
	Yim, 2017	Phospho-Gab2 (Tyr643)	1.57	Phospho Explorer antibody microarray	MRC5	nr	0.05	1.03	137Cs	0.5 h	human fibroblasts derived from fetal lung tissue (male, 14 weeks gestation)	in vitro
	Yim, 2017	Phospho-P95/NBS (Ser343)	1.49	Phospho Explorer antibody microarray	MRC5	nr	0.05	1.03	137Cs	0.5 h	human fibroblasts derived from fetal lung tissue (male, 14 weeks gestation)	in vitro
	Yim, 2017	Phospho-BTK (Tyr550)	1.36	Phospho Explorer antibody microarray	MRC5	nr	0.05	1.03	137Cs	0.5 h	human fibroblasts derived from fetal lung tissue (male, 14 weeks gestation)	in vitro
	Yim, 2017	Phospho-Elk1 (Ser383)	1.32	Phospho Explorer antibody microarray	MRC5	nr	0.05	1.03	137Cs	0.5 h	human fibroblasts derived from fetal lung tissue (male, 14 weeks gestation)	in vitro
	Yim, 2017	Phospho-ETK (Tyr40)	1.31	Phospho Explorer antibody microarray	MRC5	nr	0.05	1.03	137Cs	0.5 h	human fibroblasts derived from fetal lung tissue (male, 14 weeks gestation)	in vitro
	Yim, 2017	Phospho-CaMK4 (Thr196/200)	1.31	Phospho Explorer antibody microarray	MRC5	nr	0.05	1.03	137Cs	0.5 h	human fibroblasts derived from fetal lung tissue (male, 14 weeks gestation)	in vitro
	Yim, 2017	Phospho-MEK1 (Thr298)	1.57	Phospho Explorer antibody microarray	MRC5	nr	2	1.03	137Cs	0.5 h	human fibroblasts derived from fetal lung tissue (male, 14 weeks gestation)	in vitro
	Yim, 2017	Phospho-PLCG1 (Tyr1253)	1.56	Phospho Explorer antibody microarray	MRC5	nr	2	1.03	137Cs	0.5 h	human fibroblasts derived from fetal lung tissue (male, 14 weeks gestation)	in vitro
	Yim, 2017	Phospho-IRS-1 (Ser612)	1.52	Phospho Explorer antibody microarray	MRC5	nr	2	1.03	137Cs	0.5 h	human fibroblasts derived from fetal lung tissue (male, 14 weeks gestation)	in vitro
	Yim, 2017	Phospho-TFII-I (Tyr248)	1.52	Phospho Explorer antibody microarray	MRC5	nr	2	1.03	137Cs	0.5 h	human fibroblasts derived from fetal lung tissue (male, 14 weeks gestation)	in vitro
	Yim, 2017	Phospho-IKK-alpha/beta (Ser176/177)	1.46	Phospho Explorer antibody microarray	MRC5	nr	2	1.03	137Cs	0.5 h	human fibroblasts derived from fetal lung tissue (male, 14 weeks gestation)	in vitro
	Yim, 2017	Phospho-MEK1 (Thr286)	1.43	Phospho Explorer antibody microarray	MRC5	nr	2	1.03	137Cs	0.5 h	human fibroblasts derived from fetal lung tissue (male, 14 weeks gestation)	in vitro
	Yim, 2017	Phospho-Pyk2 (Tyr580)	1.41	Phospho Explorer antibody microarray	MRC5	nr	2	1.03	137Cs	0.5 h	human fibroblasts derived from fetal lung tissue (male, 14 weeks gestation)	in vitro
	Yim, 2017	Phospho-Keratin 8 (Ser431)	1.4	Phospho Explorer antibody microarray	MRC5	nr	2	1.03	137Cs	0.5 h	human fibroblasts derived from fetal lung tissue (male, 14 weeks gestation)	in vitro
	Yim, 2017	Phospho-ERK3 (Ser189)	1.36	Phospho Explorer antibody microarray	MRC5	nr	2	1.03	137Cs	0.5 h	human fibroblasts derived from fetal lung tissue (male, 14 weeks gestation)	in vitro
	Yim, 2017	Phospho-Chk1 (Ser296)	1.32	Phospho Explorer antibody microarray	MRC5	nr	2	1.03	137Cs	0.5 h	human fibroblasts derived from fetal lung tissue (male, 14 weeks gestation)	in vitro
	Yim, 2017	Phospho-CBL (Tyr700)	1.32	Phospho Explorer antibody microarray	MRC5	nr	2	1.03	137Cs	0.5 h	human fibroblasts derived from fetal lung tissue (male, 14 weeks gestation)	in vitro
	Yim, 2017	Phospho-BTK (Tyr550)	1.32	Phospho Explorer antibody microarray	MRC5	nr	2	1.03	137Cs	0.5 h	human fibroblasts derived from fetal lung tissue (male, 14 weeks gestation)	in vitro
	Yim, 2017	Phospho-LIMK1/2 (Thr508/505)	1.3	Phospho Explorer antibody microarray	MRC5	nr	2	1.03	137Cs	0.5 h	human fibroblasts derived from fetal lung tissue (male, 14 weeks gestation)	in vitro
	Yim, 2017	p-BTK(Tyr550)/BTK	1.5	WB	MRC5	nr	0.05	1.03	137Cs	0.5 h	human fibroblasts derived from fetal lung tissue (male, 14 weeks gestation)	in vitro
	Yim, 2017	p-BTK(Tyr550)/BTK	1	WB	MRC5	nr	0.1	1.03	137Cs	0.5 h	human fibroblasts derived from fetal lung tissue (male, 14 weeks gestation)	in vitro
	Yim, 2017	p-BTK(Tyr550)/BTK	1.2	WB	MRC5	nr	2	1.03	137Cs	0.5 h	human fibroblasts derived from fetal lung tissue (male, 14 weeks gestation)	in vitro
	Yim, 2017	p-BTK(Tyr550)/BTK	0.8	WB	MRC5	nr	4	1.03	137Cs	0.5 h	human fibroblasts derived from fetal lung tissue (male, 14 weeks gestation)	in vitro
	Yim, 2017	p-Gab2(Tyr643)/Gab2	2.2	WB	MRC5	nr	0.05	1.03	137Cs	0.5 h	human fibroblasts derived from fetal lung tissue (male, 14 weeks gestation)	in vitro
	Yim, 2017	p-Gab2(Tyr643)/Gab2	1.3	WB	MRC5	nr	0.1	1.03	137Cs	0.5 h	human fibroblasts derived from fetal lung tissue (male, 14 weeks gestation)	in vitro
	Yim, 2017	p-Gab2(Tyr643)/Gab2	1.3	WB	MRC5	nr	2	1.03	137Cs	0.5 h	human fibroblasts derived from fetal lung tissue (male, 14 weeks gestation)	in vitro
	Yim, 2017	p-Gab2(Tyr643)/Gab2	0.6	WB	MRC5	nr	4	1.03	137Cs	0.5 h	human fibroblasts derived from fetal lung tissue (male, 14 weeks gestation)	in vitro
	Yim, 2017	p-BTK(Tyr550)/BTK	2.5	WB	NHDF	nr	0.05	1.03	137Cs	0.5 h	human fibroblasts derived from fetal lung tissue (male, 14 weeks gestation)	in vitro
	Yim, 2017	p-BTK(Tyr550)/BTK	1.2	WB	NHDF	nr	0.1	1.03	137Cs	0.5 h	human fibroblasts derived from fetal lung tissue (male, 14 weeks gestation)	in vitro
	Yim, 2017	p-BTK(Tyr550)/BTK	1.2	WB	NHDF	nr	2	1.03	137Cs	0.5 h	human fibroblasts derived from fetal lung tissue (male, 14 weeks gestation)	in vitro
	Yim, 2017	p-BTK(Tyr550)/BTK	1.5	WB	NHDF	nr	4	1.03	137Cs	0.5 h	human fibroblasts derived from fetal lung tissue (male, 14 weeks gestation)	in vitro
	Yim, 2017	p-Gab2(Tyr643)/Gab2	2.2	WB	NHDF	nr	0.05	1.03	137Cs	0.5 h	human fibroblasts derived from fetal lung tissue (male, 14 weeks gestation)	in vitro
	Yim, 2017	p-Gab2(Tyr643)/Gab2	1.4	WB	NHDF	nr	0.1	1.03	137Cs	0.5 h	human fibroblasts derived from fetal lung tissue (male, 14 weeks gestation)	in vitro
	Yim, 2017	p-Gab2(Tyr643)/Gab2	1.1	WB	NHDF	nr	2	1.03	137Cs	0.5 h	human fibroblasts derived from fetal lung tissue (male, 14 weeks gestation)	in vitro
	Yim, 2017	p-Gab2(Tyr643)/Gab2	0.7	WB	NHDF	nr	4	1.03	137Cs	0.5 h	human fibroblasts derived from fetal lung tissue (male, 14 weeks gestation)	in vitro
	Miyake, 2019	p16	no change	IF	Normal human skin fibroblast NB1RGB	mild sensitivity	2	0.44-2.61	60CO	72 h	1 healthy donor (male, age 3 days)	in vitro
Check	Miyake, 2019	p16	no change	IF	iPSCs NB1RGB C2	hyper sensitivity	2	0.44-2.61	60CO	72 h	1 healthy donor (male, age 3 days)	in vitro
	Miyake, 2019	p16	significant increase	IF	NB1RGB KCs 1stP	resistant	2	0.44-2.61	60CO	72 h	1 healthy donor (male, age 3 days)	in vitro
	Miyake, 2019	p16	significant increase	IF	NB1RGB KCs 2ndP	resistant	2	0.44-2.61	60CO	72 h	1 healthy donor (male, age 3 days)	in vitro
	Miyake, 2019	p16	significant increase	IF	NB1RGB KCs 3rdP	resistant	2	0.44-2.61	60CO	72 h	1 healthy donor (male, age 3 days)	in vitro
	Nguyen, 2019	Caspase 3	activation	IF	CCR6+Th17	sensitive to IR-induced senescence	2	2.7	137Cs	24 h	32 healthy donors	in vitro
	Nguyen, 2019	Caspase 3	higher activiation	IF	CCR6negTh	nr	2	2.7	137Cs	24 h	32 healthy donors	in vitro
	Nguyen, 2019	Caspase 3	highest activation	IF	Treg	nr	2	2.7	137Cs	24 h	32 healthy donors	in vitro
	Nguyen, 2019	p16	significant increase	IF	CCR6+Th17	sensitive to IR-induced senescence	2	2.7	137Cs	48 h	32 healthy donors	in vitro
	Nguyen, 2019	p16	significant increase	IF	CCR6negTh	nr	2	2.7	137Cs	48 h	32 healthy donors	in vitro
	Nguyen, 2019	p16	no change	IF	Treg	nr	2	2.7	137Cs	48 h	32 healthy donors	in vitro
	Nguyen, 2019	p21Cdkn1a	significant increase	IF	CCR6+Th17	sensitive to IR-induced senescence	2	2.7	137Cs	48 h	32 healthy donors	in vitro
	Nguyen, 2019	p21Cdkn1a	no change	IF	CCR6negTh	nr	2	2.7	137Cs	48 h	32 healthy donors	in vitro
	Nguyen, 2019	p21Cdkn1a	no change	IF	Treg	nr	2	2.7	137Cs	48 h	32 healthy donors	in vitro
	Nguyen, 2019	IL-1b	no change	Luminex	CCR6+Th17	sensitive to IR-induced senescence	2	2.7	137Cs	48 h	32 healthy donors	in vitro
	Nguyen, 2019	IL-1b	increase	Luminex	CCR6negTh	nr	2	2.7	137Cs	48 h	32 healthy donors	in vitro
	Nguyen, 2019	VEGF-A	significant increase	Luminex	CCR6+Th17	sensitive to IR-induced senescence	2	2.7	137Cs	48 h	32 healthy donors	in vitro
	Nguyen, 2019	VEGF-A	no change	Luminex	CCR6negTh	nr	2	2.7	137Cs	48 h	32 healthy donors	in vitro
	Nguyen, 2019	IL-8	significant increase	Luminex	CCR6+Th17	sensitive to IR-induced senescence	2	2.7	137Cs	48 h	32 healthy donors	in vitro
	Nguyen, 2019	IL-8	no change	Luminex	CCR6negTh	nr	2	2.7	137Cs	48 h	32 healthy donors	in vitro
	Nguyen, 2019	H2A.J	significant increase	IF	CCR6+Th17	sensitive to IR-induced senescence	2	2.7	137Cs	72 h	32 healthy donors	in vitro
	Nguyen, 2019	H2A.J	significant increase	IF	CCR6negTh	nr	2	2.7	137Cs	72 h	32 healthy donors	in vitro
	Moertl, 2020	hemopexin (HPX)	significant decrease	LC-MSMS	PBMC-derived EVs	nr	0.1	0.82	195 kV/10 mA X-rays (3.0 mm aluminum filter)	72 h	5 healthy donors (female, age 30-50)	in vitro
	Moertl, 2020	hemopexin (HPX)	significant decrease	LC-MSMS	PBMC-derived EVs	nr	2	0.82	195 kV/10 mA X-rays (3.0 mm aluminum filter)	72 h	5 healthy donors (female, age 30-50)	in vitro
	Moertl, 2020	hemopexin (HPX)	significant decrease	LC-MSMS	PBMC-derived EVs	nr	6	0.82	195 kV/10 mA X-rays (3.0 mm aluminum filter)	72 h	5 healthy donors (female, age 30-50)	in vitro
	Moertl, 2020	syntaxin-binding protein 3 (STXBP3)	significant increase	LC-MSMS	PBMC-derived EVs	nr	0.1	0.82	195 kV/10 mA X-rays (3.0 mm aluminum filter)	72 h	5 healthy donors (female, age 30-50)	in vitro
	Moertl, 2020	syntaxin-binding protein 3 (STXBP3)	significant increase	LC-MSMS	PBMC-derived EVs	nr	2	0.82	195 kV/10 mA X-rays (3.0 mm aluminum filter)	72 h	5 healthy donors (female, age 30-50)	in vitro
	Moertl, 2020	syntaxin-binding protein 3 (STXBP3)	significant increase	LC-MSMS	PBMC-derived EVs	nr	6	0.82	195 kV/10 mA X-rays (3.0 mm aluminum filter)	72 h	5 healthy donors (female, age 30-50)	in vitro
	Moertl, 2020	proteasome subunit alpha type-6 (PSMA6)	significant increase	LC-MSMS	PBMC-derived EVs	nr	0.1	0.82	195 kV/10 mA X-rays (3.0 mm aluminum filter)	72 h	5 healthy donors (female, age 30-50)	in vitro
	Moertl, 2020	proteasome subunit alpha type-6 (PSMA6)	significant increase	LC-MSMS	PBMC-derived EVs	nr	2	0.82	195 kV/10 mA X-rays (3.0 mm aluminum filter)	72 h	5 healthy donors (female, age 30-50)	in vitro
	Moertl, 2020	proteasome subunit alpha type-6 (PSMA6)	significant increase	LC-MSMS	PBMC-derived EVs	nr	6	0.82	195 kV/10 mA X-rays (3.0 mm aluminum filter)	72 h	5 healthy donors (female, age 30-50)	in vitro
	Proteins upregaulated post-IR are shown in orange, downregulated in blue, and not changed in black; Abbreviations: 2DE (Two-dimensional gel electrophoresis), BM (bone marrow), EV (extracellular vesicles), IF (immunofluorescence), LC (liquid chromatography), MS (mass spectrometry), MSC (mesenchymal stem cells), PBMC (peripheral blood mononuclear cell), RTOG (Radiation therapy oncology group), WB (…
