# Supplementary material for: Ionizing Radiation Protein Biomarkers in Normal Tissue and Their Correlation to Radiosensitivity: A Systematic Review
Source: J Pers Med. 2021 Feb 19;11(2):140. doi: 10.3390/jpm11020140 (PMC7922485; doi:10.3390/jpm11020140)
Supplement: Supplementary file 1 [file jpm-11-00140-s001.zip › Supp Info 6_Tiers bias T1 T2 T3_For review.xlsx]

## Sheet: Tiererd Studies
						Risk of Domain and Ratings
						Key criteria			Other RoB criteria
		Category				Can we be confident in the exposure characterization?	Can be confident in the outcome assessment?	Did the study design or analyzis account for important cofounding and modifying variables?	Was administered dose or exposure level adequately randomised?	Was allocation to study groups adequately concealed?	Did selection of study participants result in appropriate comparison groups	Were experimental conditions identical across study groups?	Were the research personnel and human subjects blinded to the study group in the study?	Were outcome data complete without attrition or exclusion from analysis?	Were all measured outcomes reported?	Were there no other potential threat to internal validity (e.g., statistical methods were appropriate and researchers adhered to study protocol?
		Tier 1		"definitely low" or "probably low" risk of bias for key terms AND "definitely low" or "probably low" risk of bias for most other applicable criteria	Example	+	++	+	-	-	+	+	+	+	+	+
						-	++	+	-	-	-	+	+	-	-	-
		Tier 2		does not meet criteria for "low" or "high"		--	-	+	+	++	+	+	+	-	--	+
						+	++	+	-	-	--	+	+	-	-	--
		Tier 3		"definitely high" or "probably high" risk of bias for key terms AND "definitely high" or "probably high" risk of bias for most other applicable criteria		-	--	-	+	+	-	--	-	-	+	-
						++	Definitely low risk of bias
						+	Probably low risk of bias
				Tier 1: The key criteria elements must be rated as "definitely low" or "probably low" AND most other criteria should be rated as "definitely low" or "probably low"		-	Probably high risk of bias
				Tier 2: The study can neither be rated as Tier 1 or Tier 3		--	Definitely high risk of bias
				Tier 3: The study must be rated as "definitely high" or "probably high" for key elements AND most other criteria should be rated as "definitely high" or "probably high"
