# Supplementary material for: Ionizing Radiation Protein Biomarkers in Normal Tissue and Their Correlation to Radiosensitivity: A Systematic Review
Source: J Pers Med. 2021 Feb 19;11(2):140. doi: 10.3390/jpm11020140 (PMC7922485; doi:10.3390/jpm11020140)
Supplement: Supplementary file 1 [file jpm-11-00140-s001.zip › SuppInfo 1_Search algorithm_Web of Science_For Protocol.xlsx]

## Sheet: Web of Science Search key words
	SN	Key words
	1	ionizing radiation OR ionising radiation OR radiation
	2	normal tissue OR tissue OR healthy
	3	biomarker*
	4	human
	5	proteomic* OR protein*
	6	ubiquitin OR ubiquitinated
	7	Proteasomes
	8	post translational modification* OR PTM* OR post-translational modification* OR modification
	9	mutation OR mutated
	10	deregulat*
	11	cancer treatment
	12	reactive oxygen species OR reactive nitrogen species OR ROS OR RNS
	13	sensitiv*
	14	resistent OR resistence
	15	radiotherapy OR radiochemotherapy
	16	clinical trials OR trials OR trial
	Search algorithm	TOPIC: (ionizing radiation OR ionising radiation OR radiation) AND TOPIC: (normal tissue OR tissue OR healthy) AND TOPIC: (biomarker*) AND TOPIC: (human) AND TOPIC: (proteomic* OR protein*) AND TOPIC: (ubiquitin OR ubiquitinated OR Proteasomes OR post translational modification* OR PTM* OR post-translational modification* OR modification OR mutation OR mutated OR deregulat* OR cancer treatment OR…
